# Supplementary material for: Synthetic data and ELSI-focused computational checklists—A survey of biomedical professionals’ views
Source: PLOS Digit Health. 2024 Nov 20;3(11):e0000666. doi: 10.1371/journal.pdig.0000666 (PMC11578457; doi:10.1371/journal.pdig.0000666)
Supplement: S1 Data — (XLSX) [file pdig.0000666.s002.xlsx]

## Sheet: Clean Response Data
StartDate	EndDate	Status	Progress	Duration (in seconds)	Finished	RecordedDate	ResponseId	DistributionChannel	UserLanguage	Q_RecaptchaScore		Q1	Q2	Q2_5_TEXT	Q3	Q3_8_TEXT	Q4	Q5	Q5_4_TEXT	Q6	Q6_3_TEXT	Q7	Q8	Q9	Q10	Q11	Q12	Q13	Q14	Q15	Q16	Q17	Q18	Q18_8_TEXT	Q19	Q20	Q21	Q22_1	Q22_2	Q22_3	Q22_4	Q22_5	Q22_6	Q22_7	Q22_8	Q22_9	Q22_10	Q23	Q24
Start Date	End Date	Response Type	Progress	Duration (in seconds)	Finished	Recorded Date	Response ID	Distribution Channel	User Language	Q_RecaptchaScore	Consent to Participate	Age	Gender Identity - Selected Choice	Gender Identity - None of these describe me. I identify as: - Text	Race and Ethnicity - Selected Choice	Race and Ethnicity - None of these fully describe me. I identify as: - Text	Educational Attainment	Work Place - Selected Choice	Work Place - None of these. I would describe my employer as: - Text	Professional Role - Selected Choice	Professional Role - Neither of these. I would describe my professional role as: - Text	Experience	Geography	Familiarity	Encounters	General Opinion	Relative opinion	Synthetic data method(s)	Synthetic Data & Privacy	Synthetic Data & Bias	Synthetic Data & IRB	Reasons	Synthetic Data Concerns - Selected Choice	Synthetic Data Concerns - I have other concerns: (please describe) - Text	Checklist Familiarity	Initial Impression of Ethics-Focused Checklists	Reasons for Initial Impression	Three Most Important Aspects - Characteristics of the individuals or groups used to train the AI model or dataset	Three Most Important Aspects - Details regarding patient and community engagement during the development of the AI model or dataset	Three Most Important Aspects - Steps taken to reduce bias in the AI model or dataset	Three Most Important Aspects - Steps taken to preserve information privacy and security in the design of the AI model or dataset	Three Most Important Aspects - Diversity of expertise among members of the team who developed the AI model or dataset	Three Most Important Aspects - Reputation of the institution or organization that developed the AI model or dataset	Three Most Important Aspects - Sources of funding that supported the development of the AI model or dataset	Three Most Important Aspects - Steps taken to ensure that access to the AI model or dataset is equitable	Three Most Important Aspects - Informed consent documentation	Three Most Important Aspects - Details regarding any conditions or restrictions on future uses of the AI model or dataset	There is concern about overburdening AI developers and researchers with documentation and other regulatory obligations. Which option best reflects your initial reaction to the idea of creating and using automated processes to validate disclosures of ethics-focused features of AI models and datasets?	Perceived Effect on Attention
2023-06-19 10:57:46	2023-06-19 11:02:02	IP Address	100	255	True	2023-06-19 11:02:02	R_3IQtKoKcJmwZT5d	anonymous	EN	0.9	Yes, I agree to participate.	36 to 45 years old	Male		White		Advanced degree (master's, doctorate, etc.)	Teaching Hospital or Healthcare System		Data scientist or engineer; informaticist or informatician; AI/ML developer or user; information, technology, or content officer; or similar		0-5 years	Pennsylvania	Moderately familiar	Yes	Favorable	I generally prefer real world data over synthetic data	Moderately familiar	Somewhat	Somewhat	IRBs ALWAYS should oversee the use of synthetic data in biomedical contexts.		Synthetic data might cause problems with accountability,Synthetic data might be used to evade human subjects research protections,Researchers using synthetic data might not disclose that their studies rely on synthetic data,Synthetic data might exacerbate data inequities,Synthetic data uses might disincentivize researchers from returning study findings to individuals, groups, and communities		Not at all familiar	I STRONGLY SUPPORT the idea of ethics-focused computational checklists.						2			3	1		I STRONGLY OPPOSE the idea of automation of ethical considerations for AI models and datasets	Ethics-focused computational checklists would INCREASE the quality of attention given to ethical dimensions of AI models and datasets.
2023-06-19 10:48:28	2023-06-19 11:17:46	IP Address	100	1758	True	2023-06-19 11:17:47	R_1NtvjUiVmzNxN6G	anonymous	EN	0.9	Yes, I agree to participate.	46 to 55 years old	Female		White		Advanced degree (master's, doctorate, etc.)	None of these. I would describe my employer as:	It is all the three options above combined...a University with Medical School that is a Healthcare System (with a teaching hospital)	Data scientist or engineer; informaticist or informatician; AI/ML developer or user; information, technology, or content officer; or similar		more than 10 years	New York	Extremely familiar	Not Sure	Very unfavorable	I generally prefer real world data over synthetic data	Extremely familiar	Somewhat	Not at all	IRBs ALWAYS should oversee the use of synthetic data in biomedical contexts.	Because there should be someone who looks at what is exactly the PI and the research team trying to do in terms of Human research. The term "synthetic data" is too loosely utilized and how are the "synthetic data" produced can border inferring wrong conclusions based on artificially created data or research misconduct if the wrong data fields are "synthetically" produced and then utilized in the …	Synthetic data might disincentivize researchers from engaging individuals, groups, and communities who are underrepresented,Synthetic data might cause problems with accountability,The quality of synthetic data might be difficult to determine,Synthetic data might be used to evade human subjects research protections,Researchers using synthetic data might not disclose that their studies rely on synt…	Accuracy...Reproducibility of the research findings.	Very familiar	I STRONGLY SUPPORT the idea of ethics-focused computational checklists.	The AI tools use too many parameters that need to be set for different applications. A small variation in settings can produce a huge difference in the data produced. We can't just create data using the tools, and then make clinical/medical inferences and diagnoses without any oversight.	1		2							3	I STRONGLY SUPPORT the idea of automation of ethical considerations for AI models and datasets	Ethics-focused computational checklists would INCREASE the quality of attention given to ethical dimensions of AI models and datasets.
2023-06-19 11:13:31	2023-06-19 11:21:23	IP Address	100	471	True	2023-06-19 11:21:24	R_3qWf53JLnODl0aw	anonymous	EN	0.9	Yes, I agree to participate.	66 to 75 years old	Male		White		Advanced degree (master's, doctorate, etc.)	College or University		Ethics researcher; ethicist; ethics or compliance officer; Institutional Review Board (IRB) member, director, or administrator; or similar		more than 10 years	Iowa	Slightly familiar	No	Neither favorable nor unfavorable	I generally do not have a preference between synthetic data and real world data	Not at all familiar	Somewhat	Somewhat	I am not sure whether IRBs should oversee the use of synthetic data in biomedical contexts.	I honestly do not know exactly what "synthetic data" are. Sounds like research fraud to me!	I have other concerns: (please describe)	What the heck are "synthetic data"	Not at all familiar	I STRONGLY SUPPORT the idea of ethics-focused computational checklists.	I would not trust AI developers to much, if any, concern over ethical issues	1		2		3						I STRONGLY OPPOSE the idea of automation of ethical considerations for AI models and datasets	Ethics-focused computational checklists would INCREASE the quality of attention given to ethical dimensions of AI models and datasets.
2023-06-19 11:02:28	2023-06-19 11:24:46	IP Address	100	1337	True	2023-06-19 11:24:47	R_xa8ixFlBwipfHHj	anonymous	EN	0.9	Yes, I agree to participate.	36 to 45 years old	Female		White		Advanced degree (master's, doctorate, etc.)	College or University		Neither of these. I would describe my professional role as:	Researcher with secondary datasets	more than 10 years	Illinois	Not at all familiar	Not Sure	Neither favorable nor unfavorable	I generally prefer real world data over synthetic data	Moderately familiar	Somewhat	Somewhat	I am not sure whether IRBs should oversee the use of synthetic data in biomedical contexts.	I am considering about the assumptions that were used to generate the synthetic data, how were those assumptions made or what sources were used.	The quality of synthetic data might be difficult to determine,I have other concerns: (please describe)	I have concerns about the quality and validity of assumptions made in generating the synthetic data, and possible generalizability of findings to real life situations. there should be lots of validity testing.	Moderately familiar	I STRONGLY OPPOSE the idea of ethics-focused computational checklists.	It's because I believe all AI work should be led by ethical considerations.	1		2	2	1		3				I STRONGLY OPPOSE the idea of automation of ethical considerations for AI models and datasets	Ethics-focused computational checklists would INCREASE the quality of attention given to ethical dimensions of AI models and datasets.
2023-06-19 11:32:33	2023-06-19 11:42:48	IP Address	100	614	True	2023-06-19 11:42:48	R_rjBZre3ljWKhKH7	anonymous	EN	0.9	Yes, I agree to participate.	36 to 45 years old	Female		White		Advanced degree (master's, doctorate, etc.)	College or University		Neither of these. I would describe my professional role as:	Professor	0-5 years	Illinois	Extremely familiar	Yes	Favorable	I generally do not have a preference between synthetic data and real world data	Slightly familiar	Somewhat	Somewhat	IRBs SOMETIMES should oversee the use of synthetic data in biomedical contexts.	Some methods for creating synthetic data involve too close of approximations to personal information. The personal information then is guessable and it isn’t truly synthetic data that protects privacy.	The quality of synthetic data might be difficult to determine,Synthetic data might be used to evade human subjects research protections,Researchers using synthetic data might not disclose that their studies rely on synthetic data,I have other concerns: (please describe)	Intersection of synthetic data and non-synthetic: 1) when is synthetic used over identifiable? So much of its value is contextual, presenting these as either/or options doesn’t really match the reality of research or prod dev. 2) Sometimes you need personal info to refine research-synthetic is often useful in initial research, less useful later. This nuance isn’t really reflected above. 3) The fa…	Slightly familiar	I SUPPORT the idea of ethics-focused computational checklists.	Checklists are easy to employ.	3			1						2	I OPPOSE the idea of automation of ethical considerations of AI models and datasets	Ethics-focused computational checklists would INCREASE the quality of attention given to ethical dimensions of AI models and datasets.
2023-06-19 11:51:38	2023-06-19 11:59:15	IP Address	100	456	True	2023-06-19 11:59:15	R_3HGrth2dYQMvsKI	anonymous	EN	0.9	Yes, I agree to participate.	26 to 35 years old	Male		Hispanic, Latino, or Spanish,White		Advanced degree (master's, doctorate, etc.)	Medical School		Data scientist or engineer; informaticist or informatician; AI/ML developer or user; information, technology, or content officer; or similar		0-5 years	Kansas	Moderately familiar	Yes	Very favorable	I generally prefer real world data over synthetic data	Slightly familiar	Mostly	Not at all	IRBs SOMETIMES should oversee the use of synthetic data in biomedical contexts.	Minimal oversight is always desired.	The quality of synthetic data might be difficult to determine,Synthetic data might be used to evade human subjects research protections,Researchers using synthetic data might not disclose that their studies rely on synthetic data,Synthetic data might exacerbate data inequities		Slightly familiar	I STRONGLY SUPPORT the idea of ethics-focused computational checklists.	It helps minimize bias and facilitate comparison of different studies		3	2					1			I OPPOSE the idea of automation of ethical considerations of AI models and datasets	Ethics-focused computational checklists would INCREASE the quality of attention given to ethical dimensions of AI models and datasets.
2023-06-19 12:21:34	2023-06-19 12:28:01	IP Address	100	387	True	2023-06-19 12:28:02	R_2R1WmaCrvczKsg0	anonymous	EN	1	Yes, I agree to participate.	56 to 65 years old	Male		White		Advanced degree (master's, doctorate, etc.)	Teaching Hospital or Healthcare System		Data scientist or engineer; informaticist or informatician; AI/ML developer or user; information, technology, or content officer; or similar		more than 10 years	Ohio	Very familiar	Yes	Very favorable	I generally prefer real world data over synthetic data	Slightly familiar	Mostly	Somewhat	IRBs SOMETIMES should oversee the use of synthetic data in biomedical contexts.	It all depends on the specific area being studied. If the synthetic data is going to be used to enable other work that WILL impact patients or providers, then that should come under the umbrella of IRB review.	Synthetic data might disincentivize researchers from engaging individuals, groups, and communities who are underrepresented,The quality of synthetic data might be difficult to determine,Researchers using synthetic data might not disclose that their studies rely on synthetic data,Synthetic data might exacerbate data inequities		Moderately familiar	I SUPPORT the idea of ethics-focused computational checklists.	There should be some minimum standards when developing, evaluating, and implementing AI/ML objects for clinical use.	1		2							3	I SUPPORT the idea of automation of ethical considerations for AI models and datasets	Ethics-focused computational checklists would INCREASE the quality of attention given to ethical dimensions of AI models and datasets.
2023-06-19 12:17:42	2023-06-19 12:32:44	IP Address	100	902	True	2023-06-19 12:32:45	R_7O1jbDgc6tdgYCJ	anonymous	EN	0.9	Yes, I agree to participate.	56 to 65 years old	Female		White		Advanced degree (master's, doctorate, etc.)	Teaching Hospital or Healthcare System		Ethics researcher; ethicist; ethics or compliance officer; Institutional Review Board (IRB) member, director, or administrator; or similar		6-10 years	Ohio	Moderately familiar	No	Neither favorable nor unfavorable	I generally do not have a preference between synthetic data and real world data	Moderately familiar	Completely	Somewhat	IRBs NEVER should oversee the use of synthetic data in biomedical contexts.	synthetic data is not data on human subjects	Synthetic data might disincentivize researchers from engaging individuals, groups, and communities who are underrepresented,The quality of synthetic data might be difficult to determine,Researchers using synthetic data might not disclose that their studies rely on synthetic data,Synthetic data might exacerbate data inequities		Not at all familiar	I SUPPORT the idea of ethics-focused computational checklists.	creating standard for reporting is improtant	3		1					2			I SUPPORT the idea of automation of ethical considerations for AI models and datasets	Ethics-focused computational checklists would DECREASE the quality of attention given to ethical dimensions of AI models and datasets.
2023-06-19 12:15:52	2023-06-19 12:34:28	IP Address	100	1115	True	2023-06-19 12:34:28	R_1CEnWtWO57mfGk0	anonymous	EN	0.4	Yes, I agree to participate.	36 to 45 years old	Male		Middle Eastern or North African,White		Advanced degree (master's, doctorate, etc.)	Teaching Hospital or Healthcare System		Ethics researcher; ethicist; ethics or compliance officer; Institutional Review Board (IRB) member, director, or administrator; or similar		6-10 years	Ohio	Moderately familiar	Yes	Favorable	I generally prefer real world data over synthetic data	Moderately familiar	Mostly	Mostly	IRBs ALWAYS should oversee the use of synthetic data in biomedical contexts.	It is important that an independent body audit, investigate and assess specifically for ensuring proper anonymization, data representativeness and biases, complying with regulations and institutional policies, ethical oversight, and safeguarding quality and patient safety in clinical applications in the long term based on this dataset.	The quality of synthetic data might be difficult to determine,Synthetic data might exacerbate data inequities		Slightly familiar	I STRONGLY SUPPORT the idea of ethics-focused computational checklists.	Ethic focused checklist would improve data quality and representativeness, as well as awareness among developers in the sense of protecting human rights, preventing biases, ensuring compliance, data privacy, transparency and accountability.			1					2		3	I SUPPORT the idea of automation of ethical considerations for AI models and datasets	Ethics-focused computational checklists would INCREASE the quality of attention given to ethical dimensions of AI models and datasets.
2023-06-19 12:30:09	2023-06-19 12:37:54	IP Address	100	464	True	2023-06-19 12:37:55	R_t0B51RUJfipFmVj	anonymous	EN	1	Yes, I agree to participate.	56 to 65 years old	Female		White		Advanced degree (master's, doctorate, etc.)	Teaching Hospital or Healthcare System		Ethics researcher; ethicist; ethics or compliance officer; Institutional Review Board (IRB) member, director, or administrator; or similar		more than 10 years	Illinois	Moderately familiar	Yes	Neither favorable nor unfavorable	I generally prefer real world data over synthetic data	Moderately familiar	Somewhat	Somewhat	IRBs SOMETIMES should oversee the use of synthetic data in biomedical contexts.	In the context of clinical trials, synthetic data needs to have oversight. For model building, I don't see a need for IRB involvement.	The quality of synthetic data might be difficult to determine,Synthetic data might exacerbate data inequities		Slightly familiar	I SUPPORT the idea of ethics-focused computational checklists.		1		2								I SUPPORT the idea of automation of ethical considerations for AI models and datasets	Ethics-focused computational checklists would INCREASE the quality of attention given to ethical dimensions of AI models and datasets.
2023-06-19 12:33:01	2023-06-19 12:39:27	IP Address	100	386	True	2023-06-19 12:39:28	R_2YL1MqzET15ZmV5	anonymous	EN	0.9	Yes, I agree to participate.	36 to 45 years old	Female		White		Advanced degree (master's, doctorate, etc.)	Medical School		Ethics researcher; ethicist; ethics or compliance officer; Institutional Review Board (IRB) member, director, or administrator; or similar		more than 10 years	Texas	Not at all familiar	No	Neither favorable nor unfavorable	I generally do not have a preference between synthetic data and real world data	Not at all familiar	Completely	Somewhat	I am not sure whether IRBs should oversee the use of synthetic data in biomedical contexts.		Researchers using synthetic data might not disclose that their studies rely on synthetic data		Slightly familiar	I SUPPORT the idea of ethics-focused computational checklists.		1		3						2		I SUPPORT the idea of automation of ethical considerations for AI models and datasets	Ethics-focused computational checklists would HAVE NO EFFECT ON the quality of attention given to ethical dimensions of AI models and datasets.
2023-06-19 12:58:25	2023-06-19 13:06:02	IP Address	100	456	True	2023-06-19 13:06:02	R_2Xb44t6eP0YXkiW	anonymous	EN	1	Yes, I agree to participate.	46 to 55 years old	Male		Asian		Advanced degree (master's, doctorate, etc.)	Teaching Hospital or Healthcare System		Ethics researcher; ethicist; ethics or compliance officer; Institutional Review Board (IRB) member, director, or administrator; or similar		more than 10 years	Ohio	Extremely familiar	Yes	Very favorable	I generally do not have a preference between synthetic data and real world data	Extremely familiar	Somewhat	Somewhat	IRBs SOMETIMES should oversee the use of synthetic data in biomedical contexts.	ensure the validity of synthetic data is sound and appropriate--look at algorithms used to generate it. Impossible to all detailed reviews when used in protocols but can have periodic in-depth reviews.	Synthetic data might disincentivize researchers from engaging individuals, groups, and communities who are underrepresented,Synthetic data might cause problems with accountability,The quality of synthetic data might be difficult to determine,Synthetic data might be used to evade human subjects research protections,Researchers using synthetic data might not disclose that their studies rely on synt…		Extremely familiar	I STRONGLY SUPPORT the idea of ethics-focused computational checklists.	Worked in AI for 4 years with medicine. Understand the need to ensure ethical standards. Very easy to bypass traditional standards if not validated and verified.	1		2		3						I SUPPORT the idea of automation of ethical considerations for AI models and datasets	Ethics-focused computational checklists would HAVE NO EFFECT ON the quality of attention given to ethical dimensions of AI models and datasets.
2023-06-19 14:00:44	2023-06-19 14:05:59	IP Address	100	314	True	2023-06-19 14:06:00	R_2bN7kfrtvYI7TGB	anonymous	EN	1	Yes, I agree to participate.	46 to 55 years old	Female		White		Advanced degree (master's, doctorate, etc.)	College or University		Neither of these. I would describe my professional role as:	Clinical researcher	more than 10 years	North Carolina	Slightly familiar	Not Sure	Favorable	I generally do not have a preference between synthetic data and real world data	Not at all familiar	Mostly	Somewhat	IRBs SOMETIMES should oversee the use of synthetic data in biomedical contexts.		Synthetic data might disincentivize researchers from engaging individuals, groups, and communities who are underrepresented,The quality of synthetic data might be difficult to determine,Researchers using synthetic data might not disclose that their studies rely on synthetic data,Synthetic data might exacerbate data inequities,Synthetic data uses might disincentivize researchers from returning stu…		Slightly familiar	I SUPPORT the idea of ethics-focused computational checklists.		1		2		3						I SUPPORT the idea of automation of ethical considerations for AI models and datasets	Ethics-focused computational checklists would INCREASE the quality of attention given to ethical dimensions of AI models and datasets.
2023-06-19 11:53:29	2023-06-19 14:17:20	IP Address	100	8630	True	2023-06-19 14:17:21	R_3QDjgkSpYjTCXuM	anonymous	EN	1	Yes, I agree to participate.	46 to 55 years old	Male		White		Advanced degree (master's, doctorate, etc.)	Medical School		Data scientist or engineer; informaticist or informatician; AI/ML developer or user; information, technology, or content officer; or similar		more than 10 years	New York	Slightly familiar	Yes	Neither favorable nor unfavorable	I generally prefer real world data over synthetic data	Slightly familiar	Somewhat	Somewhat	IRBs ALWAYS should oversee the use of synthetic data in biomedical contexts.	when real data are used to define the range and distribution of synthetic data, the IRB must be involved in the governance and use of the original data.	The quality of synthetic data might be difficult to determine,Synthetic data might be used to evade human subjects research protections,Researchers using synthetic data might not disclose that their studies rely on synthetic data,Synthetic data might exacerbate data inequities		Not at all familiar	I SUPPORT the idea of ethics-focused computational checklists.				3	2					1		I SUPPORT the idea of automation of ethical considerations for AI models and datasets	Ethics-focused computational checklists would INCREASE the quality of attention given to ethical dimensions of AI models and datasets.
2023-06-19 14:03:12	2023-06-19 14:23:48	IP Address	100	1236	True	2023-06-19 14:23:49	R_1rdkdbJwxXTNFoV	anonymous	EN	1	Yes, I agree to participate.	46 to 55 years old	Male		White		Advanced degree (master's, doctorate, etc.)	Teaching Hospital or Healthcare System		Ethics researcher; ethicist; ethics or compliance officer; Institutional Review Board (IRB) member, director, or administrator; or similar		more than 10 years	N/A. I do not work in the United States	Slightly familiar	No	Neither favorable nor unfavorable	I generally prefer real world data over synthetic data	Slightly familiar	Mostly	Mostly	IRBs SOMETIMES should oversee the use of synthetic data in biomedical contexts.	To make sure that findings will be appropriately presented so as not to mislead readers.	The quality of synthetic data might be difficult to determine,Synthetic data might be used to evade human subjects research protections,Researchers using synthetic data might not disclose that their studies rely on synthetic data		Slightly familiar	I SUPPORT the idea of ethics-focused computational checklists.	Research should always contain an ethical element or some form of oversight especially if the findings will have eventually an application on humans			1	3						2	I OPPOSE the idea of automation of ethical considerations of AI models and datasets	Ethics-focused computational checklists would HAVE NO EFFECT ON the quality of attention given to ethical dimensions of AI models and datasets.
2023-06-19 14:23:44	2023-06-19 14:31:43	IP Address	100	479	True	2023-06-19 14:31:44	R_5zQHpMbdNYcOVpv	anonymous	EN	0.9	Yes, I agree to participate.	46 to 55 years old	Male		White		Advanced degree (master's, doctorate, etc.)	College or University		Ethics researcher; ethicist; ethics or compliance officer; Institutional Review Board (IRB) member, director, or administrator; or similar		more than 10 years	Missouri	Moderately familiar	No	Neither favorable nor unfavorable	I generally do not have a preference between synthetic data and real world data	Slightly familiar	Somewhat	Somewhat	IRBs SOMETIMES should oversee the use of synthetic data in biomedical contexts.	With sufficient data points, even synthetic data could be traced, if not to individuals, to groups of people.	Synthetic data might disincentivize researchers from engaging individuals, groups, and communities who are underrepresented,Synthetic data might cause problems with accountability,The quality of synthetic data might be difficult to determine,Synthetic data might be used to evade human subjects research protections,Researchers using synthetic data might not disclose that their studies rely on synt…		Not at all familiar	I STRONGLY SUPPORT the idea of ethics-focused computational checklists.	It is evident that AI developers are currently operating with hardly any internal or external ethical standards or oversight, which has raised concerns even among some of the leading developers themselves.		3	2	1							I STRONGLY OPPOSE the idea of automation of ethical considerations for AI models and datasets	Ethics-focused computational checklists would INCREASE the quality of attention given to ethical dimensions of AI models and datasets.
2023-06-19 14:39:35	2023-06-19 15:36:49	IP Address	100	3433	True	2023-06-19 15:36:49	R_9AFNr03K0zb4B33	anonymous	EN	0.9	Yes, I agree to participate.	46 to 55 years old	Female		White		Advanced degree (master's, doctorate, etc.)	None of these. I would describe my employer as:	Government	Data scientist or engineer; informaticist or informatician; AI/ML developer or user; information, technology, or content officer; or similar		more than 10 years	Maryland	Moderately familiar	Yes	Favorable	I generally prefer real world data over synthetic data	Slightly familiar	Somewhat	Somewhat	I am not sure whether IRBs should oversee the use of synthetic data in biomedical contexts.	Depends on how the synthetic data has been generated, who did the generation, and how well validated that the dataset does not contain identifiers (or could be traced back to real people).	Synthetic data might exacerbate data inequities,I have other concerns: (please describe)	I'm not sure that synthetic data is representative of real data. I'm also concerned that it just propagates the biases and disparities in real data.	Moderately familiar	I STRONGLY SUPPORT the idea of ethics-focused computational checklists.	Reproducibility and transparency	1		2	3							I OPPOSE the idea of automation of ethical considerations of AI models and datasets	Ethics-focused computational checklists would INCREASE the quality of attention given to ethical dimensions of AI models and datasets.
2023-06-19 16:47:08	2023-06-19 17:04:22	IP Address	100	1034	True	2023-06-19 17:04:23	R_28ZZES2gEy5Pe3I	anonymous	EN	1	Yes, I agree to participate.	36 to 45 years old	Female		White		College 4 years or more (college graduate)	College or University		Ethics researcher; ethicist; ethics or compliance officer; Institutional Review Board (IRB) member, director, or administrator; or similar		more than 10 years	Florida	Moderately familiar	Yes	Favorable	I generally prefer real world data over synthetic data	Slightly familiar	Somewhat	Somewhat	IRBs ALWAYS should oversee the use of synthetic data in biomedical contexts.	If it originates from a human subject's record it should still be reviewed to make sure proper steps are taken to protect the original data	Synthetic data might disincentivize researchers from engaging individuals, groups, and communities who are underrepresented,Synthetic data might cause problems with accountability,The quality of synthetic data might be difficult to determine,Synthetic data might be used to evade human subjects research protections,Researchers using synthetic data might not disclose that their studies rely on synt…		Slightly familiar	I SUPPORT the idea of ethics-focused computational checklists.	To make sure the data is as accurate as possible but also protecting those that the data comes from			1				3			2	I OPPOSE the idea of automation of ethical considerations of AI models and datasets	Ethics-focused computational checklists would INCREASE the quality of attention given to ethical dimensions of AI models and datasets.
2023-06-19 17:35:49	2023-06-19 17:42:34	IP Address	100	404	True	2023-06-19 17:42:35	R_2qEFhfPURixbmQ7	anonymous	EN	1	Yes, I agree to participate.	46 to 55 years old	Male		White		Advanced degree (master's, doctorate, etc.)	None of these. I would describe my employer as:	A university health system with a medical school.	Neither of these. I would describe my professional role as:	Clinician and clinical investigator	more than 10 years	North Carolina	Slightly familiar	No	Very unfavorable	I generally prefer real world data over synthetic data	Slightly familiar	Not at all	Not at all	I am not sure whether IRBs should oversee the use of synthetic data in biomedical contexts.		Synthetic data might disincentivize researchers from engaging individuals, groups, and communities who are underrepresented,Synthetic data might cause problems with accountability,The quality of synthetic data might be difficult to determine,Researchers using synthetic data might not disclose that their studies rely on synthetic data,Synthetic data might exacerbate data inequities,Synthetic data …	Generation of erroneous findings. No internal nor external validity.	Moderately familiar	I STRONGLY SUPPORT the idea of ethics-focused computational checklists.	All science must be replicated and validated. Without that step, it is not science - it is fiction.	3		1		2						I STRONGLY OPPOSE the idea of automation of ethical considerations for AI models and datasets	Ethics-focused computational checklists would DECREASE the quality of attention given to ethical dimensions of AI models and datasets.
2023-06-19 17:56:52	2023-06-19 18:07:06	IP Address	100	613	True	2023-06-19 18:07:07	R_0px4aSi62UjQ29X	anonymous	EN	1	Yes, I agree to participate.	56 to 65 years old	Male		White		Advanced degree (master's, doctorate, etc.)	College or University		Neither of these. I would describe my professional role as:	professor of health law	more than 10 years	New Jersey	Slightly familiar	Not Sure	Neither favorable nor unfavorable	I generally prefer real world data over synthetic data	Not at all familiar	Somewhat	Somewhat	IRBs SOMETIMES should oversee the use of synthetic data in biomedical contexts.	IRBs should oversee the use of synthetic data if it is used in studies in which human participants (i.e., real people or identifiable data/biospecimens derived from real people) are also being used. IRB oversight would not be necessary in cases involving only synthetic data.	Synthetic data might disincentivize researchers from engaging individuals, groups, and communities who are underrepresented,Synthetic data might cause problems with accountability,The quality of synthetic data might be difficult to determine,Synthetic data might be used to evade human subjects research protections,Researchers using synthetic data might not disclose that their studies rely on synt…		Not at all familiar	I SUPPORT the idea of ethics-focused computational checklists.	I generally support checklists as a way to ensure that relevant ethics considerations are considered in making decisions.		3	1				2				I SUPPORT the idea of automation of ethical considerations for AI models and datasets	Ethics-focused computational checklists would INCREASE the quality of attention given to ethical dimensions of AI models and datasets.
2023-06-19 18:55:53	2023-06-19 19:05:44	IP Address	100	590	True	2023-06-19 19:05:45	R_3lJlHjDhhLFxlCP	anonymous	EN	0.9	Yes, I agree to participate.	18 to 25 years old	Male		Asian		College 4 years or more (college graduate)	College or University		Data scientist or engineer; informaticist or informatician; AI/ML developer or user; information, technology, or content officer; or similar		0-5 years	Maryland	Extremely familiar	Yes	Favorable	I generally do not have a preference between synthetic data and real world data	Extremely familiar	Somewhat	Mostly	IRBs ALWAYS should oversee the use of synthetic data in biomedical contexts.	Recent literature has demonstrated that generative models can encode the data distribution. For example, GANs can encode copyright artwork. By extension, this enables generative models to also encode protected patient details.	Synthetic data might disincentivize researchers from engaging individuals, groups, and communities who are underrepresented,The quality of synthetic data might be difficult to determine		Extremely familiar	I SUPPORT the idea of ethics-focused computational checklists.	Checklists that's ensure reproducibility of work is crucial.	3			2				1			I SUPPORT the idea of automation of ethical considerations for AI models and datasets	Ethics-focused computational checklists would INCREASE the quality of attention given to ethical dimensions of AI models and datasets.
2023-06-19 19:27:24	2023-06-19 19:35:08	IP Address	100	464	True	2023-06-19 19:35:09	R_2uDuSW0WwbzCiPq	anonymous	EN	1	Yes, I agree to participate.	36 to 45 years old	Male		White		Advanced degree (master's, doctorate, etc.)	College or University		Neither of these. I would describe my professional role as:	Physician and data scientist	6-10 years	Ohio	Slightly familiar	Yes	Neither favorable nor unfavorable	I generally prefer real world data over synthetic data	Slightly familiar	Not at all	Not at all	I am not sure whether IRBs should oversee the use of synthetic data in biomedical contexts.	Because it is not real data and IRB should not have authority to regulate it.	Synthetic data might disincentivize researchers from engaging individuals, groups, and communities who are underrepresented,Synthetic data might cause problems with accountability,The quality of synthetic data might be difficult to determine,Synthetic data might be used to evade human subjects research protections,Researchers using synthetic data might not disclose that their studies rely on synt…		Extremely familiar	I STRONGLY SUPPORT the idea of ethics-focused computational checklists.	Transparency in all aspects of AI is the main problem that should be addressed.	1		2				3				I STRONGLY OPPOSE the idea of automation of ethical considerations for AI models and datasets	Ethics-focused computational checklists would HAVE NO EFFECT ON the quality of attention given to ethical dimensions of AI models and datasets.
2023-06-19 23:42:41	2023-06-19 23:50:07	IP Address	100	446	True	2023-06-19 23:50:08	R_2rUUf8FpPkxK9HI	anonymous	EN	1	Yes, I agree to participate.	46 to 55 years old	Female		White		Advanced degree (master's, doctorate, etc.)	Medical School		Ethics researcher; ethicist; ethics or compliance officer; Institutional Review Board (IRB) member, director, or administrator; or similar		more than 10 years	Texas	Slightly familiar	No	Neither favorable nor unfavorable	I generally do not have a preference between synthetic data and real world data	Not at all familiar	Somewhat	Somewhat	IRBs NEVER should oversee the use of synthetic data in biomedical contexts.		Synthetic data might disincentivize researchers from engaging individuals, groups, and communities who are underrepresented,The quality of synthetic data might be difficult to determine,Synthetic data might be used to evade human subjects research protections,Researchers using synthetic data might not disclose that their studies rely on synthetic data,Synthetic data uses might disincentivize rese…		Slightly familiar	I SUPPORT the idea of ethics-focused computational checklists.	It promotes transparency	1		2	3							I SUPPORT the idea of automation of ethical considerations for AI models and datasets	Ethics-focused computational checklists would INCREASE the quality of attention given to ethical dimensions of AI models and datasets.
2023-06-20 08:31:18	2023-06-20 08:37:54	IP Address	100	396	True	2023-06-20 08:37:55	R_1dEUJ0gJv5FEqwb	anonymous	EN	1	Yes, I agree to participate.	26 to 35 years old	Female		White		Advanced degree (master's, doctorate, etc.)	Medical School		Ethics researcher; ethicist; ethics or compliance officer; Institutional Review Board (IRB) member, director, or administrator; or similar		0-5 years	New York	Slightly familiar	Yes	Favorable	I generally do not have a preference between synthetic data and real world data	Not at all familiar	Somewhat	Somewhat	IRBs SOMETIMES should oversee the use of synthetic data in biomedical contexts.		Synthetic data might disincentivize researchers from engaging individuals, groups, and communities who are underrepresented,Synthetic data might cause problems with accountability,The quality of synthetic data might be difficult to determine,Synthetic data might be used to evade human subjects research protections,Researchers using synthetic data might not disclose that their studies rely on synt…		Very familiar	I STRONGLY SUPPORT the idea of ethics-focused computational checklists.		1			3				2			I OPPOSE the idea of automation of ethical considerations of AI models and datasets	Ethics-focused computational checklists would INCREASE the quality of attention given to ethical dimensions of AI models and datasets.
2023-06-20 09:22:38	2023-06-20 09:33:42	IP Address	100	664	True	2023-06-20 09:33:43	R_ANkMvafzDexSE01	anonymous	EN	1	Yes, I agree to participate.	36 to 45 years old	Female		White		Advanced degree (master's, doctorate, etc.)	Teaching Hospital or Healthcare System		Neither of these. I would describe my professional role as:	Behavioral scientist; researcher; psychologist	more than 10 years	New York	Slightly familiar	No	Neither favorable nor unfavorable	I generally prefer real world data over synthetic data	Slightly familiar	Somewhat	Somewhat	IRBs SOMETIMES should oversee the use of synthetic data in biomedical contexts.	I think that IRBs should consider the possible ethics and human impacts of a project using synthetic data. However, there may be instances analogous to existing exempt research categories where the need for IRB oversight may be limited. Therefore, I think IRBs should sometimes oversee the use of synthetic data in biomedical contexts.	Synthetic data might disincentivize researchers from engaging individuals, groups, and communities who are underrepresented,Synthetic data might cause problems with accountability,The quality of synthetic data might be difficult to determine,Researchers using synthetic data might not disclose that their studies rely on synthetic data,Synthetic data might exacerbate data inequities		Not at all familiar	I STRONGLY SUPPORT the idea of ethics-focused computational checklists.	I think that such checklists have been successfully employed in other research contexts (e.g., checklists for reporting of systematic reviews, qualitative studies, RCTs), and it stands to reason that well-designed checklists would be beneficial for the reporting of AI-related data and approaches.	2		1	3							I OPPOSE the idea of automation of ethical considerations of AI models and datasets	Ethics-focused computational checklists would INCREASE the quality of attention given to ethical dimensions of AI models and datasets.
2023-06-20 10:22:45	2023-06-20 10:30:02	IP Address	100	437	True	2023-06-20 10:30:02	R_do6B8lskb1FLB0R	anonymous	EN	1	Yes, I agree to participate.	26 to 35 years old	Female		White		Advanced degree (master's, doctorate, etc.)	Medical School		Ethics researcher; ethicist; ethics or compliance officer; Institutional Review Board (IRB) member, director, or administrator; or similar		0-5 years	New York	Not at all familiar	Not Sure	Neither favorable nor unfavorable	I generally prefer real world data over synthetic data	Not at all familiar			I am not sure whether IRBs should oversee the use of synthetic data in biomedical contexts.	I do not know what "synthetic data" is. I'd look it up, but I feel like that would compromise your survey.	I have other concerns: (please describe)	All of those things sound pretty bad (and plausible), but without knowing exactly what we're talking about here, I don't think I can answer this question.	Not at all familiar	I SUPPORT the idea of ethics-focused computational checklists.			2	1					3			I OPPOSE the idea of automation of ethical considerations of AI models and datasets	Ethics-focused computational checklists would INCREASE the quality of attention given to ethical dimensions of AI models and datasets.
2023-06-20 11:56:33	2023-06-20 12:10:35	IP Address	100	842	True	2023-06-20 12:10:36	R_1NsHQw5ztCg9jI3	anonymous	EN	0.8	Yes, I agree to participate.	36 to 45 years old	Female		Asian		Advanced degree (master's, doctorate, etc.)	College or University		Data scientist or engineer; informaticist or informatician; AI/ML developer or user; information, technology, or content officer; or similar		more than 10 years	Florida	Slightly familiar	Yes	Neither favorable nor unfavorable	I generally prefer real world data over synthetic data	Not at all familiar	Mostly	Not at all	IRBs NEVER should oversee the use of synthetic data in biomedical contexts.	Synthetic data broadens access by AI/ML developers. IRB oversight creates additional barriers for AI/ML developers.	The quality of synthetic data might be difficult to determine,Researchers using synthetic data might not disclose that their studies rely on synthetic data		Not at all familiar	I SUPPORT the idea of ethics-focused computational checklists.	Most AI developers or users ignore biases in the data, which can have terrible consequences in real clinical practice. A checklist would provide guideline/standard for the developers.	1							3		2	I SUPPORT the idea of automation of ethical considerations for AI models and datasets	Ethics-focused computational checklists would INCREASE the quality of attention given to ethical dimensions of AI models and datasets.
2023-06-20 12:15:22	2023-06-20 12:19:13	IP Address	100	231	True	2023-06-20 12:19:14	R_1OlwdrlJLovj2Zw	anonymous	EN	1	Yes, I agree to participate.	36 to 45 years old	Female		Asian		Advanced degree (master's, doctorate, etc.)	Teaching Hospital or Healthcare System		Data scientist or engineer; informaticist or informatician; AI/ML developer or user; information, technology, or content officer; or similar		more than 10 years	Pennsylvania	Extremely familiar	Yes	Neither favorable nor unfavorable	I generally prefer real world data over synthetic data	Very familiar	Somewhat	Somewhat	I am not sure whether IRBs should oversee the use of synthetic data in biomedical contexts.	IRBs typically deal with human subjects research - if the data doesn't belong to a human subject, what oversight does the IRB have or need to have?	Synthetic data might disincentivize researchers from engaging individuals, groups, and communities who are underrepresented,Synthetic data might cause problems with accountability,The quality of synthetic data might be difficult to determine,Researchers using synthetic data might not disclose that their studies rely on synthetic data,Synthetic data might exacerbate data inequities,Synthetic data …		Extremely familiar	I SUPPORT the idea of ethics-focused computational checklists.	We need accountability	1		2				3				I OPPOSE the idea of automation of ethical considerations of AI models and datasets	Ethics-focused computational checklists would HAVE NO EFFECT ON the quality of attention given to ethical dimensions of AI models and datasets.
2023-06-20 12:52:53	2023-06-20 13:04:58	IP Address	100	724	True	2023-06-20 13:04:58	R_7VODnm1pSD5sanT	anonymous	EN	1	Yes, I agree to participate.	56 to 65 years old	Male		White		Advanced degree (master's, doctorate, etc.)	Medical School		Neither of these. I would describe my professional role as:	Physician / professor. AI researcher.	more than 10 years	Pennsylvania	Moderately familiar	Yes	Neither favorable nor unfavorable	I generally prefer real world data over synthetic data	Moderately familiar	Somewhat	Somewhat	IRBs ALWAYS should oversee the use of synthetic data in biomedical contexts.	Assure patient privacy, address concerns about bias.	The quality of synthetic data might be difficult to determine,Synthetic data might exacerbate data inequities,Synthetic data uses might disincentivize researchers from returning study findings to individuals, groups, and communities,I have other concerns: (please describe)	Synthetic data might enable "leakage" of information that would allow shortcut learning, which would decrease the generalizability of any results.	Extremely familiar	I STRONGLY SUPPORT the idea of ethics-focused computational checklists.		2		3	1							I SUPPORT the idea of automation of ethical considerations for AI models and datasets	Ethics-focused computational checklists would INCREASE the quality of attention given to ethical dimensions of AI models and datasets.
2023-06-20 13:17:50	2023-06-20 13:27:03	IP Address	100	552	True	2023-06-20 13:27:04	R_7OtMjprX1hGCeC5	anonymous	EN	0.9	Yes, I agree to participate.	36 to 45 years old	Male		White		Advanced degree (master's, doctorate, etc.)	Medical School		Ethics researcher; ethicist; ethics or compliance officer; Institutional Review Board (IRB) member, director, or administrator; or similar		more than 10 years	Illinois	Not at all familiar	Not Sure	Neither favorable nor unfavorable	I generally do not have a preference between synthetic data and real world data	Not at all familiar	Somewhat	Somewhat	I am not sure whether IRBs should oversee the use of synthetic data in biomedical contexts.	Depends if these data are about human subjects, which they probably are not most of the time	Synthetic data might cause problems with accountability,The quality of synthetic data might be difficult to determine,Synthetic data might be used to evade human subjects research protections,Researchers using synthetic data might not disclose that their studies rely on synthetic data,Synthetic data might exacerbate data inequities		Not at all familiar	I SUPPORT the idea of ethics-focused computational checklists.	Clear reporting is important, but checklists don't always ensure that and can be burdensome	2		1	3							I OPPOSE the idea of automation of ethical considerations of AI models and datasets	Ethics-focused computational checklists would INCREASE the quality of attention given to ethical dimensions of AI models and datasets.
2023-06-20 13:35:14	2023-06-20 13:44:09	IP Address	100	535	True	2023-06-20 13:44:10	R_1nOOmS8UT5fD61T	anonymous	EN	0.9	Yes, I agree to participate.	56 to 65 years old	Female		White		Advanced degree (master's, doctorate, etc.)			Neither of these. I would describe my professional role as:	Health services researcher	more than 10 years	Washington	Moderately familiar	No	Favorable	I generally prefer real world data over synthetic data	Moderately familiar	Mostly	Mostly	IRBs ALWAYS should oversee the use of synthetic data in biomedical contexts.	I generally believe that oversight in research is important even if no actual human subjects are involved because of the downstream implications for humans	Synthetic data might disincentivize researchers from engaging individuals, groups, and communities who are underrepresented,The quality of synthetic data might be difficult to determine,Researchers using synthetic data might not disclose that their studies rely on synthetic data,Synthetic data might exacerbate data inequities		Moderately familiar	I SUPPORT the idea of ethics-focused computational checklists.	This is a brave new world and it's critical that there is a focus on ethics		1	2				3				I SUPPORT the idea of automation of ethical considerations for AI models and datasets	Ethics-focused computational checklists would INCREASE the quality of attention given to ethical dimensions of AI models and datasets.
2023-06-20 18:11:58	2023-06-20 18:20:22	IP Address	100	503	True	2023-06-20 18:20:23	R_3Jaad3SlkpUOCNa	anonymous	EN		Yes, I agree to participate.	46 to 55 years old	Male,Non-binary		White		Advanced degree (master's, doctorate, etc.)	Medical School		Ethics researcher; ethicist; ethics or compliance officer; Institutional Review Board (IRB) member, director, or administrator; or similar		more than 10 years	Louisiana	Slightly familiar	Yes	Favorable	I generally prefer real world data over synthetic data	Slightly familiar	Somewhat	Somewhat	IRBs SOMETIMES should oversee the use of synthetic data in biomedical contexts.	Because the creation of an use of synthetic data can, in some circumstances, have direct impact on actual humans, and in those cases IRBs should be there to protect human subjects.	Synthetic data might disincentivize researchers from engaging individuals, groups, and communities who are underrepresented,The quality of synthetic data might be difficult to determine,Synthetic data might be used to evade human subjects research protections,Researchers using synthetic data might not disclose that their studies rely on synthetic data,Synthetic data might exacerbate data inequiti…		Slightly familiar	I STRONGLY SUPPORT the idea of ethics-focused computational checklists.	Insofar as I understand it, these checklists will increase the ability to compare models and might, in turn, help us better understand how AI models derive their conclusions.			1					2		3	I OPPOSE the idea of automation of ethical considerations of AI models and datasets	Ethics-focused computational checklists would INCREASE the quality of attention given to ethical dimensions of AI models and datasets.
2023-06-21 09:34:21	2023-06-21 09:43:12	IP Address	100	530	True	2023-06-21 09:43:12	R_tMqo4mCclBRDUwF	anonymous	EN	0.9	Yes, I agree to participate.	36 to 45 years old	Female		White		Advanced degree (master's, doctorate, etc.)	Medical School		Data scientist or engineer; informaticist or informatician; AI/ML developer or user; information, technology, or content officer; or similar		more than 10 years	North Carolina	Very familiar	Yes	Favorable	I generally prefer real world data over synthetic data	Very familiar	Mostly	Somewhat	IRBs SOMETIMES should oversee the use of synthetic data in biomedical contexts.	I believe that IRBs should oversee the GENERATION of synthetic data when it is created. Once the synthetic dataset is created (with oversight from the IRB to make sure that any potential patient reidentification or privacy concerns are noted and incorporated into user agreements), I believe that the IRB should issue an exemption for USE of these synthetic datasets.	The quality of synthetic data might be difficult to determine,Synthetic data might be used to evade human subjects research protections,Researchers using synthetic data might not disclose that their studies rely on synthetic data,Synthetic data uses might disincentivize researchers from returning study findings to individuals, groups, and communities,I have other concerns: (please describe)	I believe that synthetic data can and should be used much more widely for 2 purposes: development and training of algorithmic models; and for use in training students, learners, and early-stage investigators. However, apart from these 2 use cases, I do not feel that use of synthetic data is appropriate for most other types of analysis purposes.	Very familiar	I SUPPORT the idea of ethics-focused computational checklists.	I like the idea of having a simple, easy to understand checklist. However, I'm concerned that it may lead to a perception that if the checklist is followed, the developers have no further obligation to continue assessing risk and applying ethical evaluation.	3	2	7	5	4	1	8	9	10	6	I SUPPORT the idea of automation of ethical considerations for AI models and datasets	Ethics-focused computational checklists would INCREASE the quality of attention given to ethical dimensions of AI models and datasets.
2023-06-21 11:15:22	2023-06-21 11:33:25	IP Address	100	1083	True	2023-06-21 11:33:25	R_wLQj1nS0QAjFAPL	anonymous	EN	0.6	Yes, I agree to participate.	36 to 45 years old	Female		Hispanic, Latino, or Spanish		Advanced degree (master's, doctorate, etc.)	Teaching Hospital or Healthcare System		Neither of these. I would describe my professional role as:	physician scientist	0-5 years	California	Moderately familiar	Yes	Neither favorable nor unfavorable	I generally do not have a preference between synthetic data and real world data	Moderately familiar	Somewhat	Somewhat	IRBs ALWAYS should oversee the use of synthetic data in biomedical contexts.	Synthetic data that has been created to test models that will result in application, models of care, or affect patient care in any way should undergo oversight of regulatory committees.	Synthetic data might disincentivize researchers from engaging individuals, groups, and communities who are underrepresented,Synthetic data might cause problems with accountability,The quality of synthetic data might be difficult to determine,Synthetic data might be used to evade human subjects research protections,Researchers using synthetic data might not disclose that their studies rely on synt…	Synthetic data has the capacity to improve models, but at the root of any model are human programmers that create the rules. there is always opportunities for improved models, but there are also opportunities for bias, and untoward outcomes	Slightly familiar	I STRONGLY SUPPORT the idea of ethics-focused computational checklists.	accountability is important	2		1				3				I OPPOSE the idea of automation of ethical considerations of AI models and datasets	Ethics-focused computational checklists would HAVE NO EFFECT ON the quality of attention given to ethical dimensions of AI models and datasets.
2023-06-21 15:26:16	2023-06-21 15:33:33	IP Address	100	437	True	2023-06-21 15:33:34	R_3DeyaOb65SyDnEG	anonymous	EN	1	Yes, I agree to participate.	26 to 35 years old	Male		Asian		Advanced degree (master's, doctorate, etc.)	Medical School		Data scientist or engineer; informaticist or informatician; AI/ML developer or user; information, technology, or content officer; or similar		0-5 years	Rhode Island	Very familiar	Yes	Neither favorable nor unfavorable	I generally prefer real world data over synthetic data	Very familiar	Somewhat	Somewhat	I am not sure whether IRBs should oversee the use of synthetic data in biomedical contexts.	They may think all the clinical decision or knowledge should be based on real data.	Synthetic data might disincentivize researchers from engaging individuals, groups, and communities who are underrepresented,Synthetic data might cause problems with accountability,The quality of synthetic data might be difficult to determine,Synthetic data uses might disincentivize researchers from returning study findings to individuals, groups, and communities		Moderately familiar	I SUPPORT the idea of ethics-focused computational checklists.	Ethics are thought to result in most of the bias in healthcare AI. So, it's potentially very helpful to include ethics-focused computational checklists.			3	1				2			I STRONGLY SUPPORT the idea of automation of ethical considerations for AI models and datasets	Ethics-focused computational checklists would INCREASE the quality of attention given to ethical dimensions of AI models and datasets.
2023-06-22 08:57:15	2023-06-22 09:02:42	IP Address	100	327	True	2023-06-22 09:02:43	R_3DbUTnnsLQbTMTa	anonymous	EN	1	Yes, I agree to participate.	36 to 45 years old	Female		White		Advanced degree (master's, doctorate, etc.)	College or University		Data scientist or engineer; informaticist or informatician; AI/ML developer or user; information, technology, or content officer; or similar		0-5 years	Massachusetts	Moderately familiar	No	Neither favorable nor unfavorable	I generally do not have a preference between synthetic data and real world data	Slightly familiar	Mostly	Somewhat	IRBs SOMETIMES should oversee the use of synthetic data in biomedical contexts.		The quality of synthetic data might be difficult to determine		Not at all familiar	I SUPPORT the idea of ethics-focused computational checklists.		2						3		1		I SUPPORT the idea of automation of ethical considerations for AI models and datasets	Ethics-focused computational checklists would INCREASE the quality of attention given to ethical dimensions of AI models and datasets.
2023-06-23 13:46:49	2023-06-23 14:06:22	IP Address	100	1173	True	2023-06-23 14:06:23	R_1pWH6AtxbtiVY8h	anonymous	EN	0.9	Yes, I agree to participate.	36 to 45 years old	Female		White		Advanced degree (master's, doctorate, etc.)	Medical School		Ethics researcher; ethicist; ethics or compliance officer; Institutional Review Board (IRB) member, director, or administrator; or similar		more than 10 years	Oregon	Moderately familiar	No	Unfavorable	I generally prefer real world data over synthetic data	Slightly familiar	Mostly	Somewhat	IRBs SOMETIMES should oversee the use of synthetic data in biomedical contexts.	It depends on the context and proposed use of the data.	Synthetic data might disincentivize researchers from engaging individuals, groups, and communities who are underrepresented,Synthetic data might cause problems with accountability,The quality of synthetic data might be difficult to determine,Synthetic data might be used to evade human subjects research protections,Researchers using synthetic data might not disclose that their studies rely on synt…		Slightly familiar	I SUPPORT the idea of ethics-focused computational checklists.		2			1					3		I OPPOSE the idea of automation of ethical considerations of AI models and datasets	Ethics-focused computational checklists would INCREASE the quality of attention given to ethical dimensions of AI models and datasets.
2023-06-23 15:55:57	2023-06-23 16:05:41	IP Address	100	583	True	2023-06-23 16:05:41	R_1EiDjHVv6D8NyaL	anonymous	EN	1	Yes, I agree to participate.	36 to 45 years old	Male		Hispanic, Latino, or Spanish,White		Advanced degree (master's, doctorate, etc.)	College or University		Data scientist or engineer; informaticist or informatician; AI/ML developer or user; information, technology, or content officer; or similar		more than 10 years	Pennsylvania	Moderately familiar	Yes	Favorable	I generally prefer real world data over synthetic data	Moderately familiar	Mostly	Somewhat	IRBs SOMETIMES should oversee the use of synthetic data in biomedical contexts.	If important approvals are based on results from synthetic data analysis, it should be considered	The quality of synthetic data might be difficult to determine,Researchers using synthetic data might not disclose that their studies rely on synthetic data		Slightly familiar	I OPPOSE the idea of ethics-focused computational checklists.	Will it be effective or just procedural overhead?	1		2				3				I SUPPORT the idea of automation of ethical considerations for AI models and datasets	Ethics-focused computational checklists would HAVE NO EFFECT ON the quality of attention given to ethical dimensions of AI models and datasets.
2023-06-26 01:10:45	2023-06-26 01:19:37	IP Address	100	532	True	2023-06-26 01:19:38	R_pEpvJFYlKPyR0Pf	anonymous	EN	1	Yes, I agree to participate.	46 to 55 years old	Female		Asian		Advanced degree (master's, doctorate, etc.)	Medical School		Neither of these. I would describe my professional role as:	Standardised Ptient	0-5 years	N/A. I do not work in the United States	Not at all familiar	Not Sure	Neither favorable nor unfavorable	I generally do not have a preference between synthetic data and real world data	Not at all familiar			I am not sure whether IRBs should oversee the use of synthetic data in biomedical contexts.				Not at all familiar
2023-06-26 07:08:52	2023-06-26 07:16:06	IP Address	100	433	True	2023-06-26 07:16:07	R_3jYtMUXLU8UwxUf	anonymous	EN	1	Yes, I agree to participate.	66 to 75 years old	Male				Advanced degree (master's, doctorate, etc.)	Medical School		Neither of these. I would describe my professional role as:	Academic Physician	more than 10 years	Florida	Slightly familiar	Not Sure	Neither favorable nor unfavorable	I generally prefer real world data over synthetic data	Slightly familiar	Mostly	Somewhat	IRBs ALWAYS should oversee the use of synthetic data in biomedical contexts.	The role of the IRB is to ensure protection of pepole and integrity of science. Synthetic data involves risks to both.	Synthetic data might disincentivize researchers from engaging individuals, groups, and communities who are underrepresented,Synthetic data might cause problems with accountability,The quality of synthetic data might be difficult to determine,Synthetic data might be used to evade human subjects research protections,Researchers using synthetic data might not disclose that their studies rely on synt…		Slightly familiar	I STRONGLY SUPPORT the idea of ethics-focused computational checklists.	A structured process facilitates transparent review	2	3		1							I STRONGLY SUPPORT the idea of automation of ethical considerations for AI models and datasets	Ethics-focused computational checklists would INCREASE the quality of attention given to ethical dimensions of AI models and datasets.
2023-06-26 07:08:43	2023-06-26 07:19:15	IP Address	100	632	True	2023-06-26 07:19:16	R_2bGXirAOPXmHWya	anonymous	EN	0.7	Yes, I agree to participate.	56 to 65 years old	Female		White		Advanced degree (master's, doctorate, etc.)	College or University		Ethics researcher; ethicist; ethics or compliance officer; Institutional Review Board (IRB) member, director, or administrator; or similar		more than 10 years	Pennsylvania	Slightly familiar	No	Favorable	I generally do not have a preference between synthetic data and real world data	Slightly familiar	Somewhat	Somewhat	IRBs SOMETIMES should oversee the use of synthetic data in biomedical contexts.	Depends on the sensitivity of the data, planned & possible uses, how it was generated (and sensitivity of data on which it is "based").	Synthetic data might disincentivize researchers from engaging individuals, groups, and communities who are underrepresented,Synthetic data might cause problems with accountability,The quality of synthetic data might be difficult to determine,Synthetic data might be used to evade human subjects research protections,Researchers using synthetic data might not disclose that their studies rely on synt…		Slightly familiar	I STRONGLY SUPPORT the idea of ethics-focused computational checklists.	To help address bias, improve accountability and replicability; ethics-focused and science-focused checklists should be very similar if not identical.	1		2							3	I SUPPORT the idea of automation of ethical considerations for AI models and datasets	Ethics-focused computational checklists would INCREASE the quality of attention given to ethical dimensions of AI models and datasets.
2023-06-26 07:14:00	2023-06-26 07:20:22	IP Address	100	382	True	2023-06-26 07:20:23	R_2f8UDK744KiEGFP	anonymous	EN	1	Yes, I agree to participate.	36 to 45 years old	Female		White		Advanced degree (master's, doctorate, etc.)	Teaching Hospital or Healthcare System		Data scientist or engineer; informaticist or informatician; AI/ML developer or user; information, technology, or content officer; or similar		more than 10 years	Ohio	Very familiar	Yes	Neither favorable nor unfavorable	I generally prefer real world data over synthetic data	Very familiar	Somewhat	Somewhat	IRBs SOMETIMES should oversee the use of synthetic data in biomedical contexts.	If the synthetic data are generated from our EHR data, they need at least some oversight.	The quality of synthetic data might be difficult to determine,Synthetic data might be used to evade human subjects research protections,Researchers using synthetic data might not disclose that their studies rely on synthetic data,Synthetic data might exacerbate data inequities		Extremely familiar	I STRONGLY SUPPORT the idea of ethics-focused computational checklists.	There is no way to tell if a model is sound and generalizable if you don't know enough about the data used to develop it.	1		2							3	I OPPOSE the idea of automation of ethical considerations of AI models and datasets	Ethics-focused computational checklists would INCREASE the quality of attention given to ethical dimensions of AI models and datasets.
2023-06-26 07:17:05	2023-06-26 07:25:03	IP Address	100	478	True	2023-06-26 07:25:04	R_3Jq3aQwhex2oebW	anonymous	EN	0.9	Yes, I agree to participate.	26 to 35 years old	Female		White		Advanced degree (master's, doctorate, etc.)	Medical School		Neither of these. I would describe my professional role as:	Health services researcher	0-5 years	Ohio	Not at all familiar	No	Neither favorable nor unfavorable	I generally prefer real world data over synthetic data	Not at all familiar			I am not sure whether IRBs should oversee the use of synthetic data in biomedical contexts.	I do not know enough about synthetic data to know how ITBs should regulate it	Synthetic data might exacerbate data inequities		Very familiar	I STRONGLY SUPPORT the idea of ethics-focused computational checklists.	Checklists in general have a history of helping people to systematically and more efficiently do the things they ought to do	1	3						2			I SUPPORT the idea of automation of ethical considerations for AI models and datasets	Ethics-focused computational checklists would INCREASE the quality of attention given to ethical dimensions of AI models and datasets.
2023-06-26 07:33:27	2023-06-26 07:42:34	IP Address	100	547	True	2023-06-26 07:42:35	R_1geE0AOEKfUh37f	anonymous	EN	0.9	Yes, I agree to participate.	46 to 55 years old	Female		White		Advanced degree (master's, doctorate, etc.)	Medical School		Neither of these. I would describe my professional role as:	Dean of research, professor	more than 10 years	Pennsylvania	Slightly familiar	Not Sure	Favorable	I generally prefer real world data over synthetic data	Slightly familiar	Somewhat	Somewhat	IRBs NEVER should oversee the use of synthetic data in biomedical contexts.	There are no privacy hipaa issues related to synthetic data	Synthetic data might disincentivize researchers from engaging individuals, groups, and communities who are underrepresented,Synthetic data might cause problems with accountability,The quality of synthetic data might be difficult to determine,Researchers using synthetic data might not disclose that their studies rely on synthetic data,Synthetic data might exacerbate data inequities		Slightly familiar	I SUPPORT the idea of ethics-focused computational checklists.	Needed for accurate modeling	1		2					3			I SUPPORT the idea of automation of ethical considerations for AI models and datasets	Ethics-focused computational checklists would INCREASE the quality of attention given to ethical dimensions of AI models and datasets.
2023-06-26 08:30:09	2023-06-26 09:18:59	IP Address	100	2930	True	2023-06-26 09:19:00	R_2YFDeSiSCpYLlcl	anonymous	EN	0.9	Yes, I agree to participate.	56 to 65 years old	Female		Hispanic, Latino, or Spanish,White		Advanced degree (master's, doctorate, etc.)	College or University		Neither of these. I would describe my professional role as:	Researcher	more than 10 years	Texas	Slightly familiar	No	Neither favorable nor unfavorable	I generally prefer real world data over synthetic data	Slightly familiar	Somewhat	Somewhat	I am not sure whether IRBs should oversee the use of synthetic data in biomedical contexts.	Synthetic data is not real. It is generated to simulate real data. I don’t think at this moment that it needs to be IRB regulated. However, applying biomedical results from synthetic data to clinical practice should be. But I think synthetic data offers great potential to advance biomedical research.	I have other concerns: (please describe)	I think synthetic data has great potential, but it is a new field that we are just starting to explore and we need to be cautious.	Not at all familiar	I SUPPORT the idea of ethics-focused computational checklists.	AI is a fascinating field but it is still in its infancy and it have flaws.			2	1					3		I OPPOSE the idea of automation of ethical considerations of AI models and datasets
2023-06-26 09:20:18	2023-06-26 09:34:48	IP Address	100	870	True	2023-06-26 09:34:49	R_2v68bK3gouvVlg2	anonymous	EN	0.9	Yes, I agree to participate.	36 to 45 years old	Female		Hispanic, Latino, or Spanish		Advanced degree (master's, doctorate, etc.)	College or University		Ethics researcher; ethicist; ethics or compliance officer; Institutional Review Board (IRB) member, director, or administrator; or similar		0-5 years	Michigan	Not at all familiar	Not Sure	Neither favorable nor unfavorable	I generally do not have a preference between synthetic data and real world data	Not at all familiar	Somewhat	Somewhat	IRBs SOMETIMES should oversee the use of synthetic data in biomedical contexts.	it depends- Synthetic data not collected from humans may not be considered HSR. IF synthetic data is used in HSR as stimuli for example, IRB oversight would be appropriate depending on the level of risk.	Synthetic data might disincentivize researchers from engaging individuals, groups, and communities who are underrepresented,Synthetic data might cause problems with accountability,The quality of synthetic data might be difficult to determine,Synthetic data might be used to evade human subjects research protections,Researchers using synthetic data might not disclose that their studies rely on synt…		Not at all familiar	I SUPPORT the idea of ethics-focused computational checklists.				1					3	2		I SUPPORT the idea of automation of ethical considerations for AI models and datasets	Ethics-focused computational checklists would INCREASE the quality of attention given to ethical dimensions of AI models and datasets.
2023-06-26 09:49:03	2023-06-26 09:55:49	IP Address	100	405	True	2023-06-26 09:55:50	R_28NA3MiVsnB5Pyp	anonymous	EN	1	Yes, I agree to participate.	36 to 45 years old	Male		White		Advanced degree (master's, doctorate, etc.)	Teaching Hospital or Healthcare System		Data scientist or engineer; informaticist or informatician; AI/ML developer or user; information, technology, or content officer; or similar		6-10 years	Illinois	Moderately familiar	No	Neither favorable nor unfavorable	I generally prefer real world data over synthetic data	Slightly familiar	Mostly	Mostly	IRBs NEVER should oversee the use of synthetic data in biomedical contexts.	Feel that IRBs over reach in many circumstances	Synthetic data might disincentivize researchers from engaging individuals, groups, and communities who are underrepresented,The quality of synthetic data might be difficult to determine,Researchers using synthetic data might not disclose that their studies rely on synthetic data,Synthetic data might exacerbate data inequities		Slightly familiar	I SUPPORT the idea of ethics-focused computational checklists.		1	3	2								I SUPPORT the idea of automation of ethical considerations for AI models and datasets	Ethics-focused computational checklists would INCREASE the quality of attention given to ethical dimensions of AI models and datasets.
2023-06-26 10:13:29	2023-06-26 10:21:18	IP Address	100	469	True	2023-06-26 10:21:19	R_1CmuwiI8UqEtXQl	anonymous	EN	0.9	Yes, I agree to participate.	26 to 35 years old	Male		Asian		Advanced degree (master's, doctorate, etc.)	Teaching Hospital or Healthcare System		Neither of these. I would describe my professional role as:	Radiology resident	0-5 years	New Jersey	Not at all familiar	No	Neither favorable nor unfavorable	I generally do not have a preference between synthetic data and real world data	Not at all familiar	Somewhat	Somewhat	IRBs NEVER should oversee the use of synthetic data in biomedical contexts.	Not real world data, therefore IRB review not necessary	Synthetic data might cause problems with accountability,The quality of synthetic data might be difficult to determine		Not at all familiar	I SUPPORT the idea of ethics-focused computational checklists.	not sure			1		2		3				I OPPOSE the idea of automation of ethical considerations of AI models and datasets	Ethics-focused computational checklists would INCREASE the quality of attention given to ethical dimensions of AI models and datasets.
2023-06-26 10:14:54	2023-06-26 10:21:55	IP Address	100	421	True	2023-06-26 10:21:55	R_26fKHeuttWxLYai	anonymous	EN	0.9	Yes, I agree to participate.	18 to 25 years old	Male		Asian		Advanced degree (master's, doctorate, etc.)	College or University		Data scientist or engineer; informaticist or informatician; AI/ML developer or user; information, technology, or content officer; or similar		0-5 years	Michigan	Extremely familiar	Yes	Favorable	I generally prefer real world data over synthetic data	Moderately familiar	Somewhat	Somewhat	IRBs NEVER should oversee the use of synthetic data in biomedical contexts.	Synthetic data, when used solely for secondary data analysis, carries no risk of deidentification by definition. Pseudo-synthetic data carries a very slight risk in a similar setting. When used as a testing ground to demonstrate a capability, synthetic data essentially carries no risk, and any additional usage/decision in practice that could result in potential harm (e.g., clinical trial, medical…	Researchers using synthetic data might not disclose that their studies rely on synthetic data		Very familiar	I STRONGLY SUPPORT the idea of ethics-focused computational checklists.	Models do not generalize well outside of the training population. Such models have demonstrated disproportionate impact on marginalized groups. Knowing the data and model details is essential to triaging when we'd expect a model to be more biased/perform worse.	3		2						1		I STRONGLY OPPOSE the idea of automation of ethical considerations for AI models and datasets	Ethics-focused computational checklists would INCREASE the quality of attention given to ethical dimensions of AI models and datasets.
2023-06-26 12:04:10	2023-06-26 12:41:13	IP Address	100	2223	True	2023-06-26 12:41:14	R_2pMlQTPcjOx9KcX	anonymous	EN	1	Yes, I agree to participate.	46 to 55 years old	Female		White		Advanced degree (master's, doctorate, etc.)	Teaching Hospital or Healthcare System		Neither of these. I would describe my professional role as:	Division Chief; Physician-Scientist.	0-5 years	Rhode Island	Slightly familiar	Not Sure	Neither favorable nor unfavorable	I generally prefer real world data over synthetic data	Not at all familiar	Somewhat	Somewhat	IRBs SOMETIMES should oversee the use of synthetic data in biomedical contexts.	Discerning the impact synthetic data has on informing or impacting patient care directly would require oversight.	Synthetic data might cause problems with accountability,The quality of synthetic data might be difficult to determine,I have other concerns: (please describe)	Synthetic data may not be accurate	Slightly familiar	I SUPPORT the idea of ethics-focused computational checklists.	Standardization of approach for comparative analyses.			2	1				3			I SUPPORT the idea of automation of ethical considerations for AI models and datasets	Ethics-focused computational checklists would DECREASE the quality of attention given to ethical dimensions of AI models and datasets.
2023-06-26 12:26:37	2023-06-26 12:46:41	IP Address	100	1204	True	2023-06-26 12:46:42	R_1OGYyuEwMRREMLK	anonymous	EN	1	Yes, I agree to participate.	56 to 65 years old	Male		White		Advanced degree (master's, doctorate, etc.)	College or University		Data scientist or engineer; informaticist or informatician; AI/ML developer or user; information, technology, or content officer; or similar		more than 10 years	California	Moderately familiar	No	Neither favorable nor unfavorable	I generally do not have a preference between synthetic data and real world data	Very familiar	Somewhat	Not at all	IRBs SOMETIMES should oversee the use of synthetic data in biomedical contexts.	The term "sythentic data" is used to refer to data *derived* from real records using various obfuscation techniques, rather than created from whole cloth. This means it is not really synthetic but that is what is being marketed by many as "synthetic".	The quality of synthetic data might be difficult to determine,Synthetic data might exacerbate data inequities,I have other concerns: (please describe)	In most cases, the data is not really "synthetic" but derived from real data in a fashion that has been acceptable to be termed "no longer PHI" under HIPAA rules (expert determination). However, technically speaking, most "synthetic" data 'creation tools' that use your EHR data are not being determined by an expert to no longer be PHI each and every time. Instead, the company or entity will state…	Slightly familiar	I STRONGLY SUPPORT the idea of ethics-focused computational checklists.	For every data set, there should be a measure of "potential AI bias" if it were to be used for machine learning -- think of it as a "bias score" or something similar. Today, most data sets exported from EHRs don't even come with basic metadata, and almost never 'basic data profiling'. I have never seen a "ML-AI bias score".	1		2					3			I SUPPORT the idea of automation of ethical considerations for AI models and datasets	Ethics-focused computational checklists would INCREASE the quality of attention given to ethical dimensions of AI models and datasets.
2023-06-26 13:17:12	2023-06-26 13:28:04	IP Address	100	652	True	2023-06-26 13:28:05	R_27kcIMjHTUqgMl5	anonymous	EN	1	Yes, I agree to participate.	66 to 75 years old	Female		White		Advanced degree (master's, doctorate, etc.)	Medical School		Ethics researcher; ethicist; ethics or compliance officer; Institutional Review Board (IRB) member, director, or administrator; or similar		more than 10 years	North Carolina	Slightly familiar	Yes	Neither favorable nor unfavorable	I generally prefer real world data over synthetic data	Slightly familiar	Somewhat	Somewhat	IRBs ALWAYS should oversee the use of synthetic data in biomedical contexts.	worry that IRBs under newest Common Rule have less oversight of important matters and they need expertise here.	Synthetic data might disincentivize researchers from engaging individuals, groups, and communities who are underrepresented,Synthetic data might cause problems with accountability,The quality of synthetic data might be difficult to determine,Synthetic data might be used to evade human subjects research protections,Synthetic data might exacerbate data inequities,Synthetic data uses might disincent…		Not at all familiar			3	1		2							I OPPOSE the idea of automation of ethical considerations of AI models and datasets	Ethics-focused computational checklists would HAVE NO EFFECT ON the quality of attention given to ethical dimensions of AI models and datasets.
2023-06-26 19:44:05	2023-06-26 19:50:54	IP Address	100	408	True	2023-06-26 19:50:54	R_2bODbTCa9XLYaBB	anonymous	EN	1	Yes, I agree to participate.	26 to 35 years old	Female		Asian		Advanced degree (master's, doctorate, etc.)	Teaching Hospital or Healthcare System		Neither of these. I would describe my professional role as:	physician	0-5 years	New York	Slightly familiar	Yes	Neither favorable nor unfavorable	I generally prefer real world data over synthetic data	Slightly familiar	Mostly	Somewhat	IRBs SOMETIMES should oversee the use of synthetic data in biomedical contexts.	Believe that there needs to be regulatory board to provide accountability to ensure that data is secure and appropriately collected and utilized	Synthetic data might cause problems with accountability,The quality of synthetic data might be difficult to determine,Researchers using synthetic data might not disclose that their studies rely on synthetic data,Synthetic data uses might disincentivize researchers from returning study findings to individuals, groups, and communities		Slightly familiar	I SUPPORT the idea of ethics-focused computational checklists.	I believe that ethics should be a cornerstone of any studies/models in a biomedical context	3	2							1		I SUPPORT the idea of automation of ethical considerations for AI models and datasets	Ethics-focused computational checklists would INCREASE the quality of attention given to ethical dimensions of AI models and datasets.
2023-06-26 21:49:35	2023-06-26 22:14:47	IP Address	100	1512	True	2023-06-26 22:14:48	R_2ROAVz4ByKcqneq	anonymous	EN	0.9	Yes, I agree to participate.	36 to 45 years old	Male		Asian		Advanced degree (master's, doctorate, etc.)	Medical School		Data scientist or engineer; informaticist or informatician; AI/ML developer or user; information, technology, or content officer; or similar		6-10 years	California	Moderately familiar	Yes	Favorable	I generally prefer real world data over synthetic data	Moderately familiar	Somewhat	Somewhat	IRBs SOMETIMES should oversee the use of synthetic data in biomedical contexts.	To avoid manipulation of data	Synthetic data might disincentivize researchers from engaging individuals, groups, and communities who are underrepresented,Synthetic data might cause problems with accountability,The quality of synthetic data might be difficult to determine,Synthetic data might exacerbate data inequities,Synthetic data uses might disincentivize researchers from returning study findings to individuals, groups, an…		Moderately familiar	I SUPPORT the idea of ethics-focused computational checklists.		2		3						1		I SUPPORT the idea of automation of ethical considerations for AI models and datasets	Ethics-focused computational checklists would INCREASE the quality of attention given to ethical dimensions of AI models and datasets.
2023-06-27 11:50:45	2023-06-27 12:01:23	IP Address	100	637	True	2023-06-27 12:01:24	R_1GC5SInSrTVrKKX	anonymous	EN	0.9	Yes, I agree to participate.	36 to 45 years old	Female		Asian		Advanced degree (master's, doctorate, etc.)	Teaching Hospital or Healthcare System		Neither of these. I would describe my professional role as:	Research Scientist	6-10 years	Illinois	Slightly familiar	No	Neither favorable nor unfavorable	I generally prefer real world data over synthetic data	Slightly familiar	Somewhat	Not at all	IRBs SOMETIMES should oversee the use of synthetic data in biomedical contexts.	I think it depends on how whether the research is using synthetic data only vs. generating synthetic data using real world data. If any real world data with PII is involved, I think there should be some oversight by IRB, even if it is to deem it nonHSR	Synthetic data might disincentivize researchers from engaging individuals, groups, and communities who are underrepresented,The quality of synthetic data might be difficult to determine,Synthetic data might exacerbate data inequities,Synthetic data uses might disincentivize researchers from returning study findings to individuals, groups, and communities		Not at all familiar	I STRONGLY SUPPORT the idea of ethics-focused computational checklists.	Disclosure can be terrible when left at the discretion of individuals, esp since so much research is coming out about bias in algorithms	1		3					2			I OPPOSE the idea of automation of ethical considerations of AI models and datasets	Ethics-focused computational checklists would INCREASE the quality of attention given to ethical dimensions of AI models and datasets.
2023-06-27 14:56:11	2023-06-27 18:53:20	IP Address	100	14228	True	2023-06-27 18:53:20	R_3MQMkZZUaOl4sD2	anonymous	EN	1	Yes, I agree to participate.	26 to 35 years old	Female		White		Advanced degree (master's, doctorate, etc.)	Medical School		Ethics researcher; ethicist; ethics or compliance officer; Institutional Review Board (IRB) member, director, or administrator; or similar		0-5 years	California	Not at all familiar	No	Neither favorable nor unfavorable	I generally prefer real world data over synthetic data	Not at all familiar	Somewhat	Somewhat	IRBs ALWAYS should oversee the use of synthetic data in biomedical contexts.	This is my best guess - safer to have the IRB overseeing any field involving new techs such as synthetic data	Synthetic data might disincentivize researchers from engaging individuals, groups, and communities who are underrepresented,Synthetic data might cause problems with accountability,Synthetic data might be used to evade human subjects research protections,Researchers using synthetic data might not disclose that their studies rely on synthetic data,Synthetic data might exacerbate data inequities,Syn…		Slightly familiar	I STRONGLY SUPPORT the idea of ethics-focused computational checklists.	I think ethics frameworks need to be integrated to the design process for AI models, especially in healthcare settings. I also believe in checklists as a way to hold oneself accountable and build a more robust safety net.	3		1		2						I SUPPORT the idea of automation of ethical considerations for AI models and datasets	Ethics-focused computational checklists would INCREASE the quality of attention given to ethical dimensions of AI models and datasets.
2023-06-28 10:51:56	2023-06-28 10:57:30	IP Address	100	333	True	2023-06-28 10:57:30	R_1QLPn89oqsOGeOj	anonymous	EN	0.9	Yes, I agree to participate.	56 to 65 years old	Male		White		Advanced degree (master's, doctorate, etc.)	Teaching Hospital or Healthcare System		Data scientist or engineer; informaticist or informatician; AI/ML developer or user; information, technology, or content officer; or similar		more than 10 years	New York	Moderately familiar	No	Neither favorable nor unfavorable	I generally prefer real world data over synthetic data	Not at all familiar	Mostly	Somewhat	IRBs SOMETIMES should oversee the use of synthetic data in biomedical contexts.		Synthetic data might disincentivize researchers from engaging individuals, groups, and communities who are underrepresented,The quality of synthetic data might be difficult to determine,Synthetic data might exacerbate data inequities,Synthetic data uses might disincentivize researchers from returning study findings to individuals, groups, and communities		Not at all familiar	I STRONGLY SUPPORT the idea of ethics-focused computational checklists.		1		2				3				I SUPPORT the idea of automation of ethical considerations for AI models and datasets	Ethics-focused computational checklists would INCREASE the quality of attention given to ethical dimensions of AI models and datasets.
2023-06-28 19:43:15	2023-06-28 19:46:10	IP Address	100	174	True	2023-06-28 19:46:11	R_2QR56rmtAgcgE1l	anonymous	EN	1	Yes, I agree to participate.	46 to 55 years old	Male		Hispanic, Latino, or Spanish,White		Advanced degree (master's, doctorate, etc.)	Medical School		Neither of these. I would describe my professional role as:	Physician, ai/ml user	more than 10 years	California	Slightly familiar	No	Unfavorable	I generally prefer real world data over synthetic data	Slightly familiar	Somewhat	Somewhat	IRBs ALWAYS should oversee the use of synthetic data in biomedical contexts.	ensure proper approach to utilization so appropriate conclusions can be drawn	Synthetic data might disincentivize researchers from engaging individuals, groups, and communities who are underrepresented,Synthetic data might cause problems with accountability,The quality of synthetic data might be difficult to determine,Researchers using synthetic data might not disclose that their studies rely on synthetic data,Synthetic data might exacerbate data inequities,Synthetic data …		Not at all familiar	I STRONGLY SUPPORT the idea of ethics-focused computational checklists.
2023-07-02 14:07:13	2023-07-02 14:16:56	IP Address	100	583	True	2023-07-02 14:16:56	R_3egZCZ4PG1ZNkLI	anonymous	EN	1	Yes, I agree to participate.	46 to 55 years old	Male		White		Advanced degree (master's, doctorate, etc.)	Teaching Hospital or Healthcare System		Data scientist or engineer; informaticist or informatician; AI/ML developer or user; information, technology, or content officer; or similar		more than 10 years	Ohio	Moderately familiar	Yes	Favorable	I generally prefer real world data over synthetic data	Moderately familiar	Somewhat	Somewhat	I am not sure whether IRBs should oversee the use of synthetic data in biomedical contexts.	IRB involvement should acknowledge the goal of synthetic data to balance research enablement against regulation.	Synthetic data might cause problems with accountability,The quality of synthetic data might be difficult to determine,Researchers using synthetic data might not disclose that their studies rely on synthetic data,Synthetic data might exacerbate data inequities,Synthetic data uses might disincentivize researchers from returning study findings to individuals, groups, and communities		Extremely familiar	I STRONGLY SUPPORT the idea of ethics-focused computational checklists.	To facilitate relevance, interpretability and future utility of AI.	1		2							3	I STRONGLY SUPPORT the idea of automation of ethical considerations for AI models and datasets	Ethics-focused computational checklists would INCREASE the quality of attention given to ethical dimensions of AI models and datasets.
2023-06-19 10:44:32	2023-06-19 10:48:31	IP Address	61	239	False	2023-07-19 10:48:32	R_80ro3PpZ3bQkWtj	anonymous	EN	1	Yes, I agree to participate.	66 to 75 years old	Male		White		Advanced degree (master's, doctorate, etc.)	Medical School		Ethics researcher; ethicist; ethics or compliance officer; Institutional Review Board (IRB) member, director, or administrator; or similar		more than 10 years	Georgia	Moderately familiar	Yes	Neither favorable nor unfavorable	I generally do not have a preference between synthetic data and real world data	Moderately familiar	Somewhat	Somewhat	IRBs ALWAYS should oversee the use of synthetic data in biomedical contexts.	local oversight for protections	Synthetic data might disincentivize researchers from engaging individuals, groups, and communities who are underrepresented,Synthetic data might cause problems with accountability,The quality of synthetic data might be difficult to determine,Synthetic data might be used to evade human subjects research protections,Researchers using synthetic data might not disclose that their studies rely on synt…
2023-06-19 10:47:30	2023-06-19 10:53:58	IP Address	61	388	False	2023-07-19 10:54:00	R_2VkImC7zllKybeD	anonymous	EN	0.9	Yes, I agree to participate.	26 to 35 years old	Female		Asian		Advanced degree (master's, doctorate, etc.)	College or University		Data scientist or engineer; informaticist or informatician; AI/ML developer or user; information, technology, or content officer; or similar		0-5 years	Oklahoma	Extremely familiar	Yes	Favorable	I generally prefer synthetic data over real world data	Extremely familiar	Mostly	Somewhat	IRBs SOMETIMES should oversee the use of synthetic data in biomedical contexts.	They need to make sure that synthetic data cannot be traced back to a particular patient	The quality of synthetic data might be difficult to determine
2023-06-28 09:46:54	2023-06-28 09:53:15	IP Address	61	380	False	2023-07-28 09:53:18	R_00qzKEaBTyGIMHn	anonymous	EN	0.9	Yes, I agree to participate.	56 to 65 years old	Male		White		Advanced degree (master's, doctorate, etc.)	Teaching Hospital or Healthcare System		Neither of these. I would describe my professional role as:	Clinician, clinical researcher	more than 10 years	Minnesota	Not at all familiar	No	Favorable	I generally prefer real world data over synthetic data	Not at all familiar	Somewhat	Somewhat	I am not sure whether IRBs should oversee the use of synthetic data in biomedical contexts.	Don't know enough	I have other concerns: (please describe)	I just don't know enough about it
2023-08-14 10:23:19	2023-08-14 10:31:19	IP Address	100	480	True	2023-08-14 10:31:20	R_2tbamXMkzfN4cd9	anonymous	EN	1	Yes, I agree to participate.	36 to 45 years old	Female		White		Advanced degree (master's, doctorate, etc.)	Teaching Hospital or Healthcare System		Ethics researcher; ethicist; ethics or compliance officer; Institutional Review Board (IRB) member, director, or administrator; or similar		0-5 years	Louisiana	Moderately familiar	Yes	Very favorable	I generally do not have a preference between synthetic data and real world data	Slightly familiar	Mostly	Mostly	I am not sure whether IRBs should oversee the use of synthetic data in biomedical contexts.		Synthetic data might disincentivize researchers from engaging individuals, groups, and communities who are underrepresented,The quality of synthetic data might be difficult to determine,Researchers using synthetic data might not disclose that their studies rely on synthetic data		Moderately familiar	I STRONGLY SUPPORT the idea of ethics-focused computational checklists.		3	2						1			I STRONGLY SUPPORT the idea of automation of ethical considerations for AI models and datasets	Ethics-focused computational checklists would INCREASE the quality of attention given to ethical dimensions of AI models and datasets.
2023-08-14 10:11:05	2023-08-14 10:40:58	IP Address	100	1793	True	2023-08-14 10:40:59	R_2fjjXaemkf29yJQ	anonymous	EN	1	Yes, I agree to participate.	26 to 35 years old	Male		White		Advanced degree (master's, doctorate, etc.)	Teaching Hospital or Healthcare System		Data scientist or engineer; informaticist or informatician; AI/ML developer or user; information, technology, or content officer; or similar		6-10 years	South Dakota	Very familiar	No	Unfavorable	I generally prefer real world data over synthetic data	Moderately familiar	Mostly	Not at all	IRBs SOMETIMES should oversee the use of synthetic data in biomedical contexts.	depends on the what is being synthesized and for what purpose.	The quality of synthetic data might be difficult to determine,Synthetic data might exacerbate data inequities,Synthetic data uses might disincentivize researchers from returning study findings to individuals, groups, and communities,I have other concerns: (please describe)	my largest concern in a biomedical context is that certain biomedical aspects of humans are still not understood today and leveraging synthetic data may unduly create biased information. This then has a waterfall effect, because the bias may cause a unique patient attribute key to the study to be overlooked. Again it is dependent on the situation. I think cases of synthetic imaging is more reason…	Extremely familiar	I OPPOSE the idea of ethics-focused computational checklists.	comparing models is one thing, but determining "ethical" is to broad, i would need more clarity before supporting, so that what one may deem "ethical" does not hamper future developments that could drive innovation and benefit population health.	1	3	2	2	3	3	2	2	2	1	I SUPPORT the idea of automation of ethical considerations for AI models and datasets	Ethics-focused computational checklists would HAVE NO EFFECT ON the quality of attention given to ethical dimensions of AI models and datasets.
2023-08-14 10:07:45	2023-08-14 10:44:52	IP Address	100	2226	True	2023-08-14 10:44:52	R_1H8KjeqhdqSBRL7	anonymous	EN	1	Yes, I agree to participate.	36 to 45 years old	Male		White		Advanced degree (master's, doctorate, etc.)	College or University		Neither of these. I would describe my professional role as:	I am a Professor, though I just rotated off of my institutions IRB as a member	more than 10 years	Georgia	Not at all familiar	No	Neither favorable nor unfavorable	I generally prefer real world data over synthetic data	Not at all familiar			IRBs SOMETIMES should oversee the use of synthetic data in biomedical contexts.	I don't know what synthetic data are, but I assume IRBs would need to be involved in at least some contexts.	I have other concerns: (please describe)	I don't understand what you mean by synthetic data, so I'm not sure how to answer these.	Not at all familiar	I SUPPORT the idea of ethics-focused computational checklists.	This seems like good practice for documenting how AI is being used in research. Detailed documentation is always important for reproducability of research.	1		2	3							I SUPPORT the idea of automation of ethical considerations for AI models and datasets	Ethics-focused computational checklists would INCREASE the quality of attention given to ethical dimensions of AI models and datasets.
2023-08-14 10:53:08	2023-08-14 11:12:28	IP Address	100	1159	True	2023-08-14 11:12:29	R_2t0aFzFBp7qAjk6	anonymous	EN	1	Yes, I agree to participate.	26 to 35 years old	Female		White		Advanced degree (master's, doctorate, etc.)	Teaching Hospital or Healthcare System		Ethics researcher; ethicist; ethics or compliance officer; Institutional Review Board (IRB) member, director, or administrator; or similar		6-10 years	Colorado	Slightly familiar	Not Sure	Unfavorable	I generally prefer real world data over synthetic data	Not at all familiar	Not at all	Not at all	IRBs SOMETIMES should oversee the use of synthetic data in biomedical contexts.		Synthetic data might disincentivize researchers from engaging individuals, groups, and communities who are underrepresented,The quality of synthetic data might be difficult to determine,Researchers using synthetic data might not disclose that their studies rely on synthetic data,Synthetic data might exacerbate data inequities		Not at all familiar	I SUPPORT the idea of ethics-focused computational checklists.		3		1					2			I SUPPORT the idea of automation of ethical considerations for AI models and datasets	Ethics-focused computational checklists would HAVE NO EFFECT ON the quality of attention given to ethical dimensions of AI models and datasets.
2023-08-14 09:54:12	2023-08-14 11:17:58	IP Address	100	5025	True	2023-08-14 11:17:59	R_r39tRBZTUy48LHr	anonymous	EN	1	Yes, I agree to participate.	26 to 35 years old	Male		White		Advanced degree (master's, doctorate, etc.)	Medical School		Ethics researcher; ethicist; ethics or compliance officer; Institutional Review Board (IRB) member, director, or administrator; or similar		0-5 years	Indiana	Slightly familiar	No	Neither favorable nor unfavorable	I generally do not have a preference between synthetic data and real world data	Not at all familiar	Somewhat	Somewhat	IRBs ALWAYS should oversee the use of synthetic data in biomedical contexts.	Though it is unlikely that synthetic data can personally identify someone, it is not entirely outside the realm of possibility. Specifically, in the case of rare genetic mutations (i.e., n = &lt;20), synthetic data may not entirely eliminate privacy concerns. Though it could be that my understanding of synthetic data may be lacking. Additionally, the creation of synthetic data, insofar as it cont…	The quality of synthetic data might be difficult to determine,Synthetic data might be used to evade human subjects research protections,Researchers using synthetic data might not disclose that their studies rely on synthetic data,Synthetic data uses might disincentivize researchers from returning study findings to individuals, groups, and communities		Not at all familiar	I SUPPORT the idea of ethics-focused computational checklists.	I'm not entirely sure what is meant by: "ethics-related aspects". Overall, I find the idea behind computational checklists to promote transparency and accountability.	2						3	1			I STRONGLY OPPOSE the idea of automation of ethical considerations for AI models and datasets	Ethics-focused computational checklists would DECREASE the quality of attention given to ethical dimensions of AI models and datasets.
2023-08-14 11:33:36	2023-08-14 11:44:59	IP Address	100	683	True	2023-08-14 11:44:59	R_2s7SsRKVuc09jyk	anonymous	EN	1	Yes, I agree to participate.	46 to 55 years old	Female		White		Advanced degree (master's, doctorate, etc.)	Teaching Hospital or Healthcare System		Ethics researcher; ethicist; ethics or compliance officer; Institutional Review Board (IRB) member, director, or administrator; or similar		more than 10 years	Indiana	Moderately familiar	Yes	Unfavorable	I generally prefer real world data over synthetic data	Slightly familiar	Somewhat	Not at all	IRBs SOMETIMES should oversee the use of synthetic data in biomedical contexts.	Although synthetic data may not constitute true human subjects research, IRBs should review the data to confirm that it does not inadvertently represent or disclose PHI, and further should continue to review research/experiment design. Additionally, IRBs would obviously have to review interventions/interactions with actual human subjects in cases where there is a hybrid approach or where the use …	Synthetic data might cause problems with accountability,The quality of synthetic data might be difficult to determine,Synthetic data might be used to evade human subjects research protections,Researchers using synthetic data might not disclose that their studies rely on synthetic data,Synthetic data might exacerbate data inequities,I have other concerns: (please describe)	Synthetic data has the same problems that all AI-generated content has, which is that it carries forward problematic biases and prejudices contained in the original non-synthetic material on which it is based. Because the structures of our society continue to be inequitable, synthetic data is simply a *synthesis* of these existing problems.	Not at all familiar	I SUPPORT the idea of ethics-focused computational checklists.	Your previous answer really needed a "neutral" option. I have not general feeling about this one way or the other. It would help to have clear examples of how such checklists would function.	2		1		3						I OPPOSE the idea of automation of ethical considerations of AI models and datasets	Ethics-focused computational checklists would HAVE NO EFFECT ON the quality of attention given to ethical dimensions of AI models and datasets.
2023-08-14 13:35:17	2023-08-14 13:42:16	IP Address	100	418	True	2023-08-14 13:42:16	R_9tuaM3kKqHw7Cgx	anonymous	EN	1	Yes, I agree to participate.	46 to 55 years old	Male		White		Advanced degree (master's, doctorate, etc.)	Teaching Hospital or Healthcare System		Ethics researcher; ethicist; ethics or compliance officer; Institutional Review Board (IRB) member, director, or administrator; or similar		more than 10 years	South Carolina	Not at all familiar	No	Neither favorable nor unfavorable	I generally do not have a preference between synthetic data and real world data	Not at all familiar	Not at all	Not at all	IRBs SOMETIMES should oversee the use of synthetic data in biomedical contexts.	General review and oversight	Synthetic data might disincentivize researchers from engaging individuals, groups, and communities who are underrepresented,Synthetic data might cause problems with accountability,The quality of synthetic data might be difficult to determine,Synthetic data might be used to evade human subjects research protections,Researchers using synthetic data might not disclose that their studies rely on synt…		Not at all familiar	I SUPPORT the idea of ethics-focused computational checklists.	Guidance			2			3		1			I SUPPORT the idea of automation of ethical considerations for AI models and datasets	Ethics-focused computational checklists would INCREASE the quality of attention given to ethical dimensions of AI models and datasets.
2023-08-14 16:54:22	2023-08-14 17:08:45	IP Address	100	863	True	2023-08-14 17:08:46	R_3EEcToN38F0y8mo	anonymous	EN	0.9	Yes, I agree to participate.	66 to 75 years old	Female		White		Advanced degree (master's, doctorate, etc.)	Medical School		Ethics researcher; ethicist; ethics or compliance officer; Institutional Review Board (IRB) member, director, or administrator; or similar		0-5 years	Maryland	Not at all familiar	Not Sure	Very unfavorable	I generally prefer real world data over synthetic data	Not at all familiar	Not at all	Not at all	IRBs ALWAYS should oversee the use of synthetic data in biomedical contexts.	Because human eyes have to look at it. We are not all robots yet.	Synthetic data might cause problems with accountability,The quality of synthetic data might be difficult to determine,Synthetic data might be used to evade human subjects research protections,Researchers using synthetic data might not disclose that their studies rely on synthetic data,Synthetic data might exacerbate data inequities,Synthetic data uses might disincentivize researchers from returni…		Not at all familiar	I STRONGLY OPPOSE the idea of ethics-focused computational checklists.	Because it is not built on scientific reality. It reduces humans to computer bytes.			2	1			3				I OPPOSE the idea of automation of ethical considerations of AI models and datasets	Ethics-focused computational checklists would INCREASE the quality of attention given to ethical dimensions of AI models and datasets.
2023-08-16 07:57:39	2023-08-16 08:10:34	IP Address	100	775	True	2023-08-16 08:10:34	R_30f0tOiwszUkERo	anonymous	EN	1	Yes, I agree to participate.	26 to 35 years old	Female		Middle Eastern or North African,White		Advanced degree (master's, doctorate, etc.)	Teaching Hospital or Healthcare System		Data scientist or engineer; informaticist or informatician; AI/ML developer or user; information, technology, or content officer; or similar		0-5 years	Pennsylvania	Slightly familiar	No	Favorable	I generally do not have a preference between synthetic data and real world data	Slightly familiar	Mostly	Somewhat	IRBs ALWAYS should oversee the use of synthetic data in biomedical contexts.	If synthetic data is generated off of real data then it should be involved unless that real data is exempt. Just depends on its usage.	Synthetic data might disincentivize researchers from engaging individuals, groups, and communities who are underrepresented,The quality of synthetic data might be difficult to determine,Synthetic data might be used to evade human subjects research protections,Researchers using synthetic data might not disclose that their studies rely on synthetic data,Synthetic data uses might disincentivize rese…		Not at all familiar	I SUPPORT the idea of ethics-focused computational checklists.	Science of any kind require checks in place to make sure ethical research is being done.	1		2	3							I SUPPORT the idea of automation of ethical considerations for AI models and datasets	Ethics-focused computational checklists would HAVE NO EFFECT ON the quality of attention given to ethical dimensions of AI models and datasets.
2023-08-17 02:58:50	2023-08-17 03:05:31	IP Address	100	400	True	2023-08-17 03:05:32	R_VISKlAMVSTzzEUp	anonymous	EN	1	Yes, I agree to participate.	36 to 45 years old	Female		White		Advanced degree (master's, doctorate, etc.)	Teaching Hospital or Healthcare System		Data scientist or engineer; informaticist or informatician; AI/ML developer or user; information, technology, or content officer; or similar		more than 10 years	District of Columbia	Slightly familiar	Not Sure	Neither favorable nor unfavorable	I generally prefer real world data over synthetic data	Slightly familiar	Mostly	Somewhat	I am not sure whether IRBs should oversee the use of synthetic data in biomedical contexts.	I don't know that IRBs understand synthetic data enough to make an informed decision	Synthetic data might disincentivize researchers from engaging individuals, groups, and communities who are underrepresented,Synthetic data might cause problems with accountability,The quality of synthetic data might be difficult to determine,Synthetic data might be used to evade human subjects research protections,Synthetic data might exacerbate data inequities,I have other concerns: (please desc…	Synthetic data might not be representative of the "messiness" of real world data.	Not at all familiar	I OPPOSE the idea of ethics-focused computational checklists.	I question the authenticity of synthetic data.	2		3					1			I OPPOSE the idea of automation of ethical considerations of AI models and datasets	Ethics-focused computational checklists would INCREASE the quality of attention given to ethical dimensions of AI models and datasets.
2023-08-21 11:29:11	2023-08-21 11:44:00	IP Address	100	889	True	2023-08-21 11:44:01	R_2VIOwDUkslDQuBh	anonymous	EN	0.9	Yes, I agree to participate.	56 to 65 years old	Female		Asian,Native Hawaiian or other Pacific Islander		Advanced degree (master's, doctorate, etc.)	Medical School		Ethics researcher; ethicist; ethics or compliance officer; Institutional Review Board (IRB) member, director, or administrator; or similar		0-5 years	New York	Slightly familiar	No	Neither favorable nor unfavorable	I generally do not have a preference between synthetic data and real world data	Slightly familiar	Somewhat	Somewhat	I am not sure whether IRBs should oversee the use of synthetic data in biomedical contexts.	Like me, I am not sure that IRB members have complete understanding of the uses of synthetic data in the biomedical sciences or in human subjects research.	Synthetic data might disincentivize researchers from engaging individuals, groups, and communities who are underrepresented,Synthetic data might cause problems with accountability,The quality of synthetic data might be difficult to determine,Synthetic data might be used to evade human subjects research protections,Researchers using synthetic data might not disclose that their studies rely on synt…		Slightly familiar	I SUPPORT the idea of ethics-focused computational checklists.	With broad and appropriate input, I believe that an ethics-focused computational checklist may be useful.		3	2					1			I OPPOSE the idea of automation of ethical considerations of AI models and datasets	Ethics-focused computational checklists would DECREASE the quality of attention given to ethical dimensions of AI models and datasets.
2023-08-21 11:48:59	2023-08-21 11:56:44	IP Address	100	464	True	2023-08-21 11:56:44	R_SPhYLuL0Z14Okut	anonymous	EN	0.9	Yes, I agree to participate.	56 to 65 years old	Male		White		College 4 years or more (college graduate)	Medical School		Neither of these. I would describe my professional role as:	Computational Medicine administrator	more than 10 years	California	Moderately familiar	No	Neither favorable nor unfavorable	I generally prefer real world data over synthetic data			Somewhat	I am not sure whether IRBs should oversee the use of synthetic data in biomedical contexts.	Synthetic data could be used in testing modeling for machine learning - should not be utilized in real world situations	Synthetic data might cause problems with accountability		Not at all familiar	I SUPPORT the idea of ethics-focused computational checklists.	As the field is new and the use of these mechanisms more widespread, best to validate through ethical tests.			2	3					1		I SUPPORT the idea of automation of ethical considerations for AI models and datasets	Ethics-focused computational checklists would HAVE NO EFFECT ON the quality of attention given to ethical dimensions of AI models and datasets.
2023-08-21 11:17:36	2023-08-21 12:19:59	IP Address	100	3742	True	2023-08-21 12:19:59	R_2PAv3ivskPkYLma	anonymous	EN	1	Yes, I agree to participate.	56 to 65 years old	Male		None of these fully describe me. I identify as:	Human	Advanced degree (master's, doctorate, etc.)	College or University		Neither of these. I would describe my professional role as:	Assistant Professor of Microbiology and Molecular Genetics	more than 10 years	Maryland	Slightly familiar	Not Sure	Neither favorable nor unfavorable	I generally prefer real world data over synthetic data	Slightly familiar	Somewhat	Somewhat	IRBs ALWAYS should oversee the use of synthetic data in biomedical contexts.	IRB's are in a unique position to flag inconsistencies with real world data and, in my opinion, would be the entity with enough authority to do something about erroneous data.	The quality of synthetic data might be difficult to determine,Researchers using synthetic data might not disclose that their studies rely on synthetic data,Synthetic data might exacerbate data inequities,I have other concerns: (please describe)	I think use of synthetic data adds another layer of complexity to the analyses such that an individual seeking to fabricate data might have an easier time... at least initially. These sorts of endeavors are usually found out, but only after years of work by investigators trying to replicate the synthetically fabricated work, and it usually ends poorly!	Slightly familiar	I STRONGLY SUPPORT the idea of ethics-focused computational checklists.	I teach a graduate course in Scientific and Technical Writing. The use of ChatGPT for writing assignments and presentations has rapidly become an issue and the tools that faculty used to use for plagiarism detection (TurnItIn and SafeAssign) don't seem to be able to detect it accurately. Moreover, some of the tools for plagiarism detection have actually flagged original work as "questionable". So…			2	1				3			I OPPOSE the idea of automation of ethical considerations of AI models and datasets	Ethics-focused computational checklists would INCREASE the quality of attention given to ethical dimensions of AI models and datasets.
[truncated: 8 more columns]

## Sheet: Descriptive Summary
Q1			Q2			Q3			Q4			Q5			Q6			Q7			Q8
Age	Count	Frequency	Gender Identity - Selected Choice	Count	Frequency	Race and Ethnicity - Selected Choice	Count	Frequency	Educational Attainment	Count	Frequency	Work Place - Selected Choice	Count	Frequency	Professional Role - Selected Choice	Count	Frequency	Experience	Count	Frequency	Geography	Count	Frequency	Region	Region Count	Region Frequency
18-25 years	2	0.0266667	Male	34	0.453333	American Indian or Alaska Native	0		Grade 11 or below	0	0	Medical School	25	0.337838	Data scientist or engineer; informaticist or informatician; AI/ML developer or user; information,technology, or content officer; or similar	24	0.32	0-5 years	23	0.306667	Alabama	0	0	Northeast	20	0.273973
26-35 years	13	0.173333	Female	40	0.533333	Asian	12		Grade 12 or GED (high school graduate)	0	0	Teaching Hospital or Healthcare System	26	0.351351	Ethics researcher; ethicist; ethics or compliance offi cer; Institutional Review Board (IRB)member, director, or administrator; or similar	27	0.32	6-10 years	8	0.106667	Alaska	0	0	South	21	0.287671
36-45 years	24	0.32	Non-binary	0	0	Black, African American, or African	0		1 to 3 years after high school (some college, associate's degree, or technical	0	0	College or University	20	0.27027	Neither of these. I would describe my professional role as:	24	0.32	more than 10 years	44	0.586667	Arizona	0	0	Midwest	23	0.315068
46-55 years	17	0.226667	Male, Non-binary	1	0.0133333	Hispanic, Latino, or Spanish	2		College 4 years or more (college graduate)	3	0.04	None of these. I would describe my employer as:	3	0.0405405							Arkansas	0	0	West	9	0.123288
56-65 years	14	0.186667	Female, Non-binary	0	0	Middle Eastern or North African			Advanced degree (master's, doctorate, etc.)	72	0.96	Item nonresponse	1		Sum	75			75		California	6	0.08
66-75 years	5	0.0666667	Transgender	0	0	Native Hawaiian or other Pacific Islander							74								Colorado	1	0.0133333		73
			None of these describe me…	0	0	White	52														Connecticut	0	0
Sum	75					None of these fully describe me…	1		sum	75		Medical School	25	0.352113							Delaware	0	0
			Sum	75		Middle Eastern or North African,White	2					Teaching Hospital or Healthcare System	26	0.366197							Florida	3	0.04
						Hispanic, Latino, or Spanish,White	4					College or University	20	0.28169							Georgia	2	0.0266667
						Asian,Native Hawaiian or other Pacific Islander	1														Hawaii	0	0
													71								Idaho	0	0
																					Illinois	6	0.08
							74														Indiana	2	0.0266667
																					Iowa	1	0.0133333
																					Kansas	1	0.0133333
																					Kentucky	0	0
						Asian	12	0.164384													Louisiana	2	0.0266667
						Hispanic, Latino, or Spanish	2	0.0273973													Maine	0	0
						White	52	0.712329													Maryland	4	0.0533333
						more than one selection	7	0.0958904													Massachusetts	1	0.0133333
							73														Michigan	2	0.0266667
																					Minnesota	1	0.0133333
																					Mississippi	0	0
						One item nonresponse and one N/A															Missouri	1	0.0133333
																					Montana	0	0
																					Nebraska	0	0
																					Nevada	0	0
																					New Hampshire	0	0
																					New Jersey	2	0.0266667
																					New Mexico	0	0
																					New York	8	0.106667
																					North Carolina	4	0.0533333
																					North Dakota	0	0
																					Ohio	8	0.106667
																					Oklahoma	1	0.0133333
																					Oregon	1	0.0133333
																					Pennsylvania	7	0.0933333
																					Rhode Island	2	0.0266667
																					South Carolina	1	0.0133333
																					South Dakota	1	0.0133333
																					Tennessee	0	0
																					Texas	3	0.04
																					Utah	0	0
																					Vermont	0	0
																					Virginia	0	0
																					Washington	1	0.0133333
																					West Virginia	0	0
																					Wisconsin	0	0
																					Wyoming	0	0
																					District of Columbia	1	0.0133333
																					N/A	2	0.0266667
																						75

## Sheet: Research Q1 Familiarity forFig1
ResponseId	Q6	Q9	Q19		ResponseId	Q6	Q9	Q19
Response ID	Professional Role - Selected Choice	Familiarity	Checklist Familiarity		Response ID	Professional Role - Selected Choice	Familiarity	Checklist Familiarity
R_3IQtKoKcJmwZT5d	Data scientist or engineer; informaticist or informatician; AI/ML developer or user; information, technology, or content officer; or similar	Moderately familiar	Not at all familiar		R_3IQtKoKcJmwZT5d	Data scientist or engineer; informaticist or informatician; AI/ML developer or user; information, technology, or content officer; or similar	Moderately familiar	Not at all familiar				Not at all familiar	Slightly Familiar	Moderately familiar	Very familiar	Extremely familiar				Not at all familiar	Slightly Familiar	Moderately familiar	Very familiar	Extremely familiar					AI/ML Developer/User	Ethicist
R_1NtvjUiVmzNxN6G	Data scientist or engineer; informaticist or informatician; AI/ML developer or user; information, technology, or content officer; or similar	Extremely familiar	Very familiar		R_1NtvjUiVmzNxN6G	Data scientist or engineer; informaticist or informatician; AI/ML developer or user; information, technology, or content officer; or similar	Extremely familiar	Very familiar			AI/ML Developer or User (or similar)	0	4	10	5	5			AI/ML Developer or User (or similar)	0	0.166667	0.416667	0.208333	0.208333				Not at all familiar	0	0.259259
R_3qWf53JLnODl0aw	Ethics researcher; ethicist; ethics or compliance officer; Institutional Review Board (IRB) member, director, or administrator; or similar	Slightly familiar	Not at all familiar		R_3HGrth2dYQMvsKI	Data scientist or engineer; informaticist or informatician; AI/ML developer or user; information, technology, or content officer; or similar	Moderately familiar	Slightly familiar			Ethicist (or similar)	7	10	9	0	1			Ethicist (or similar)	0.259259	0.37037	0.333333	0	0.037037				Slightly Familiar	0.166667	0.37037
R_xa8ixFlBwipfHHj	Neither of these. I would describe my professional role as:	Not at all familiar	Moderately familiar		R_2R1WmaCrvczKsg0	Data scientist or engineer; informaticist or informatician; AI/ML developer or user; information, technology, or content officer; or similar	Very familiar	Moderately familiar			Other	6	13	4	0	1			Other	0.25	0.541667	0.166667	0	0.0416667				Moderately familiar	0.416667	0.333333
R_rjBZre3ljWKhKH7	Neither of these. I would describe my professional role as:	Extremely familiar	Slightly familiar		R_3QDjgkSpYjTCXuM	Data scientist or engineer; informaticist or informatician; AI/ML developer or user; information, technology, or content officer; or similar	Slightly familiar	Not at all familiar																				Very familiar	0.208333	0
R_3HGrth2dYQMvsKI	Data scientist or engineer; informaticist or informatician; AI/ML developer or user; information, technology, or content officer; or similar	Moderately familiar	Slightly familiar		R_9AFNr03K0zb4B33	Data scientist or engineer; informaticist or informatician; AI/ML developer or user; information, technology, or content officer; or similar	Moderately familiar	Moderately familiar				Not at all familiar	Slightly Familiar	Moderately familiar	Very familiar	Extremely familiar				Not at all familiar	Slightly Familiar	Moderately familiar	Very familiar	Extremely familiar				Extremely familiar	0.208333	0.037037
R_2R1WmaCrvczKsg0	Data scientist or engineer; informaticist or informatician; AI/ML developer or user; information, technology, or content officer; or similar	Very familiar	Moderately familiar		R_3lJlHjDhhLFxlCP	Data scientist or engineer; informaticist or informatician; AI/ML developer or user; information, technology, or content officer; or similar	Extremely familiar	Extremely familiar			AI/ML Developer or User (or similar)	7	4	4	3	5			AI/ML Developer or User (or similar)	0.291667	0.166667	0.166667	0.125	0.208333
R_7O1jbDgc6tdgYCJ	Ethics researcher; ethicist; ethics or compliance officer; Institutional Review Board (IRB) member, director, or administrator; or similar	Moderately familiar	Not at all familiar		R_1NsHQw5ztCg9jI3	Data scientist or engineer; informaticist or informatician; AI/ML developer or user; information, technology, or content officer; or similar	Slightly familiar	Not at all familiar			Ethicist (or similar)	12	11	1	1	1			Ethicist (or similar)	0.444444	0.407407	0.037037	0.037037	0.037037					AI/ML Developer or User (or similar)	Ethicist (or similar)
R_1CEnWtWO57mfGk0	Ethics researcher; ethicist; ethics or compliance officer; Institutional Review Board (IRB) member, director, or administrator; or similar	Moderately familiar	Slightly familiar		R_1OlwdrlJLovj2Zw	Data scientist or engineer; informaticist or informatician; AI/ML developer or user; information, technology, or content officer; or similar	Extremely familiar	Extremely familiar			Other	9	8	3	1	2			Other	0.375	0.333333	0.125	0.0416667	0.0833333				Not at all or slightly familiar	4	17
R_t0B51RUJfipFmVj	Ethics researcher; ethicist; ethics or compliance officer; Institutional Review Board (IRB) member, director, or administrator; or similar	Moderately familiar	Slightly familiar		R_tMqo4mCclBRDUwF	Data scientist or engineer; informaticist or informatician; AI/ML developer or user; information, technology, or content officer; or similar	Very familiar	Very familiar																				Moderately familiar	10	9
R_2YL1MqzET15ZmV5	Ethics researcher; ethicist; ethics or compliance officer; Institutional Review Board (IRB) member, director, or administrator; or similar	Not at all familiar	Slightly familiar		R_3DeyaOb65SyDnEG	Data scientist or engineer; informaticist or informatician; AI/ML developer or user; information, technology, or content officer; or similar	Very familiar	Moderately familiar																				Very or Extremely familiar	10	1
R_2Xb44t6eP0YXkiW	Ethics researcher; ethicist; ethics or compliance officer; Institutional Review Board (IRB) member, director, or administrator; or similar	Extremely familiar	Extremely familiar		R_3DbUTnnsLQbTMTa	Data scientist or engineer; informaticist or informatician; AI/ML developer or user; information, technology, or content officer; or similar	Moderately familiar	Not at all familiar
R_2bN7kfrtvYI7TGB	Neither of these. I would describe my professional role as:	Slightly familiar	Slightly familiar		R_1EiDjHVv6D8NyaL	Data scientist or engineer; informaticist or informatician; AI/ML developer or user; information, technology, or content officer; or similar	Moderately familiar	Slightly familiar
R_3QDjgkSpYjTCXuM	Data scientist or engineer; informaticist or informatician; AI/ML developer or user; information, technology, or content officer; or similar	Slightly familiar	Not at all familiar		R_2f8UDK744KiEGFP	Data scientist or engineer; informaticist or informatician; AI/ML developer or user; information, technology, or content officer; or similar	Very familiar	Extremely familiar
R_1rdkdbJwxXTNFoV	Ethics researcher; ethicist; ethics or compliance officer; Institutional Review Board (IRB) member, director, or administrator; or similar	Slightly familiar	Slightly familiar		R_28NA3MiVsnB5Pyp	Data scientist or engineer; informaticist or informatician; AI/ML developer or user; information, technology, or content officer; or similar	Moderately familiar	Slightly familiar
R_5zQHpMbdNYcOVpv	Ethics researcher; ethicist; ethics or compliance officer; Institutional Review Board (IRB) member, director, or administrator; or similar	Moderately familiar	Not at all familiar		R_26fKHeuttWxLYai	Data scientist or engineer; informaticist or informatician; AI/ML developer or user; information, technology, or content officer; or similar	Extremely familiar	Very familiar
R_9AFNr03K0zb4B33	Data scientist or engineer; informaticist or informatician; AI/ML developer or user; information, technology, or content officer; or similar	Moderately familiar	Moderately familiar		R_1OGYyuEwMRREMLK	Data scientist or engineer; informaticist or informatician; AI/ML developer or user; information, technology, or content officer; or similar	Moderately familiar	Slightly familiar
R_28ZZES2gEy5Pe3I	Ethics researcher; ethicist; ethics or compliance officer; Institutional Review Board (IRB) member, director, or administrator; or similar	Moderately familiar	Slightly familiar		R_2ROAVz4ByKcqneq	Data scientist or engineer; informaticist or informatician; AI/ML developer or user; information, technology, or content officer; or similar	Moderately familiar	Moderately familiar																					AI/ML Developer/User	Ethicist
R_2qEFhfPURixbmQ7	Neither of these. I would describe my professional role as:	Slightly familiar	Moderately familiar		R_1QLPn89oqsOGeOj	Data scientist or engineer; informaticist or informatician; AI/ML developer or user; information, technology, or content officer; or similar	Moderately familiar	Not at all familiar																				Not at all familiar	7	12
R_0px4aSi62UjQ29X	Neither of these. I would describe my professional role as:	Slightly familiar	Not at all familiar		R_3egZCZ4PG1ZNkLI	Data scientist or engineer; informaticist or informatician; AI/ML developer or user; information, technology, or content officer; or similar	Moderately familiar	Extremely familiar																				Slightly Familiar	4	11
R_3lJlHjDhhLFxlCP	Data scientist or engineer; informaticist or informatician; AI/ML developer or user; information, technology, or content officer; or similar	Extremely familiar	Extremely familiar		R_2VkImC7zllKybeD	Data scientist or engineer; informaticist or informatician; AI/ML developer or user; information, technology, or content officer; or similar	Extremely familiar																					Moderately familiar	4	1
R_2uDuSW0WwbzCiPq	Neither of these. I would describe my professional role as:	Slightly familiar	Extremely familiar		R_2fjjXaemkf29yJQ	Data scientist or engineer; informaticist or informatician; AI/ML developer or user; information, technology, or content officer; or similar	Very familiar	Extremely familiar																				Very familiar	3	1
R_2rUUf8FpPkxK9HI	Ethics researcher; ethicist; ethics or compliance officer; Institutional Review Board (IRB) member, director, or administrator; or similar	Slightly familiar	Slightly familiar		R_30f0tOiwszUkERo	Data scientist or engineer; informaticist or informatician; AI/ML developer or user; information, technology, or content officer; or similar	Slightly familiar	Not at all familiar																				Extremely familiar	5	1
R_1dEUJ0gJv5FEqwb	Ethics researcher; ethicist; ethics or compliance officer; Institutional Review Board (IRB) member, director, or administrator; or similar	Slightly familiar	Very familiar		R_VISKlAMVSTzzEUp	Data scientist or engineer; informaticist or informatician; AI/ML developer or user; information, technology, or content officer; or similar	Slightly familiar	Not at all familiar
R_ANkMvafzDexSE01	Neither of these. I would describe my professional role as:	Slightly familiar	Not at all familiar		R_3qWf53JLnODl0aw	Ethics researcher; ethicist; ethics or compliance officer; Institutional Review Board (IRB) member, director, or administrator; or similar	Slightly familiar	Not at all familiar
R_do6B8lskb1FLB0R	Ethics researcher; ethicist; ethics or compliance officer; Institutional Review Board (IRB) member, director, or administrator; or similar	Not at all familiar	Not at all familiar		R_7O1jbDgc6tdgYCJ	Ethics researcher; ethicist; ethics or compliance officer; Institutional Review Board (IRB) member, director, or administrator; or similar	Moderately familiar	Not at all familiar
R_1NsHQw5ztCg9jI3	Data scientist or engineer; informaticist or informatician; AI/ML developer or user; information, technology, or content officer; or similar	Slightly familiar	Not at all familiar		R_1CEnWtWO57mfGk0	Ethics researcher; ethicist; ethics or compliance officer; Institutional Review Board (IRB) member, director, or administrator; or similar	Moderately familiar	Slightly familiar
R_1OlwdrlJLovj2Zw	Data scientist or engineer; informaticist or informatician; AI/ML developer or user; information, technology, or content officer; or similar	Extremely familiar	Extremely familiar		R_t0B51RUJfipFmVj	Ethics researcher; ethicist; ethics or compliance officer; Institutional Review Board (IRB) member, director, or administrator; or similar	Moderately familiar	Slightly familiar																					AI/ML Developer/User	Ethicist
R_7VODnm1pSD5sanT	Neither of these. I would describe my professional role as:	Moderately familiar	Extremely familiar		R_2YL1MqzET15ZmV5	Ethics researcher; ethicist; ethics or compliance officer; Institutional Review Board (IRB) member, director, or administrator; or similar	Not at all familiar	Slightly familiar																				Not at all familiar	0.304348	0.461538
R_7OtMjprX1hGCeC5	Ethics researcher; ethicist; ethics or compliance officer; Institutional Review Board (IRB) member, director, or administrator; or similar	Not at all familiar	Not at all familiar		R_2Xb44t6eP0YXkiW	Ethics researcher; ethicist; ethics or compliance officer; Institutional Review Board (IRB) member, director, or administrator; or similar	Extremely familiar	Extremely familiar																				Slightly Familiar	0.173913	0.423077
R_1nOOmS8UT5fD61T	Neither of these. I would describe my professional role as:	Moderately familiar	Moderately familiar		R_1rdkdbJwxXTNFoV	Ethics researcher; ethicist; ethics or compliance officer; Institutional Review Board (IRB) member, director, or administrator; or similar	Slightly familiar	Slightly familiar																				Moderately familiar	0.173913	0.0384615
R_3Jaad3SlkpUOCNa	Ethics researcher; ethicist; ethics or compliance officer; Institutional Review Board (IRB) member, director, or administrator; or similar	Slightly familiar	Slightly familiar		R_5zQHpMbdNYcOVpv	Ethics researcher; ethicist; ethics or compliance officer; Institutional Review Board (IRB) member, director, or administrator; or similar	Moderately familiar	Not at all familiar																				Very familiar	0.130435	0.0384615
R_tMqo4mCclBRDUwF	Data scientist or engineer; informaticist or informatician; AI/ML developer or user; information, technology, or content officer; or similar	Very familiar	Very familiar		R_28ZZES2gEy5Pe3I	Ethics researcher; ethicist; ethics or compliance officer; Institutional Review Board (IRB) member, director, or administrator; or similar	Moderately familiar	Slightly familiar																				Extremely familiar	0.217391	0.0384615
R_wLQj1nS0QAjFAPL	Neither of these. I would describe my professional role as:	Moderately familiar	Slightly familiar		R_2rUUf8FpPkxK9HI	Ethics researcher; ethicist; ethics or compliance officer; Institutional Review Board (IRB) member, director, or administrator; or similar	Slightly familiar	Slightly familiar
R_3DeyaOb65SyDnEG	Data scientist or engineer; informaticist or informatician; AI/ML developer or user; information, technology, or content officer; or similar	Very familiar	Moderately familiar		R_1dEUJ0gJv5FEqwb	Ethics researcher; ethicist; ethics or compliance officer; Institutional Review Board (IRB) member, director, or administrator; or similar	Slightly familiar	Very familiar
R_3DbUTnnsLQbTMTa	Data scientist or engineer; informaticist or informatician; AI/ML developer or user; information, technology, or content officer; or similar	Moderately familiar	Not at all familiar		R_do6B8lskb1FLB0R	Ethics researcher; ethicist; ethics or compliance officer; Institutional Review Board (IRB) member, director, or administrator; or similar	Not at all familiar	Not at all familiar
R_1pWH6AtxbtiVY8h	Ethics researcher; ethicist; ethics or compliance officer; Institutional Review Board (IRB) member, director, or administrator; or similar	Moderately familiar	Slightly familiar		R_7OtMjprX1hGCeC5	Ethics researcher; ethicist; ethics or compliance officer; Institutional Review Board (IRB) member, director, or administrator; or similar	Not at all familiar	Not at all familiar
R_1EiDjHVv6D8NyaL	Data scientist or engineer; informaticist or informatician; AI/ML developer or user; information, technology, or content officer; or similar	Moderately familiar	Slightly familiar		R_3Jaad3SlkpUOCNa	Ethics researcher; ethicist; ethics or compliance officer; Institutional Review Board (IRB) member, director, or administrator; or similar	Slightly familiar	Slightly familiar
R_pEpvJFYlKPyR0Pf	Neither of these. I would describe my professional role as:	Not at all familiar	Not at all familiar		R_1pWH6AtxbtiVY8h	Ethics researcher; ethicist; ethics or compliance officer; Institutional Review Board (IRB) member, director, or administrator; or similar	Moderately familiar	Slightly familiar
R_3jYtMUXLU8UwxUf	Neither of these. I would describe my professional role as:	Slightly familiar	Slightly familiar		R_2bGXirAOPXmHWya	Ethics researcher; ethicist; ethics or compliance officer; Institutional Review Board (IRB) member, director, or administrator; or similar	Slightly familiar	Slightly familiar
R_2bGXirAOPXmHWya	Ethics researcher; ethicist; ethics or compliance officer; Institutional Review Board (IRB) member, director, or administrator; or similar	Slightly familiar	Slightly familiar		R_2v68bK3gouvVlg2	Ethics researcher; ethicist; ethics or compliance officer; Institutional Review Board (IRB) member, director, or administrator; or similar	Not at all familiar	Not at all familiar
R_2f8UDK744KiEGFP	Data scientist or engineer; informaticist or informatician; AI/ML developer or user; information, technology, or content officer; or similar	Very familiar	Extremely familiar		R_27kcIMjHTUqgMl5	Ethics researcher; ethicist; ethics or compliance officer; Institutional Review Board (IRB) member, director, or administrator; or similar	Slightly familiar	Not at all familiar
R_3Jq3aQwhex2oebW	Neither of these. I would describe my professional role as:	Not at all familiar	Very familiar		R_3MQMkZZUaOl4sD2	Ethics researcher; ethicist; ethics or compliance officer; Institutional Review Board (IRB) member, director, or administrator; or similar	Not at all familiar	Slightly familiar
R_1geE0AOEKfUh37f	Neither of these. I would describe my professional role as:	Slightly familiar	Slightly familiar		R_80ro3PpZ3bQkWtj	Ethics researcher; ethicist; ethics or compliance officer; Institutional Review Board (IRB) member, director, or administrator; or similar	Moderately familiar
R_2YFDeSiSCpYLlcl	Neither of these. I would describe my professional role as:	Slightly familiar	Not at all familiar		R_2tbamXMkzfN4cd9	Ethics researcher; ethicist; ethics or compliance officer; Institutional Review Board (IRB) member, director, or administrator; or similar	Moderately familiar	Moderately familiar
R_2v68bK3gouvVlg2	Ethics researcher; ethicist; ethics or compliance officer; Institutional Review Board (IRB) member, director, or administrator; or similar	Not at all familiar	Not at all familiar		R_2t0aFzFBp7qAjk6	Ethics researcher; ethicist; ethics or compliance officer; Institutional Review Board (IRB) member, director, or administrator; or similar	Slightly familiar	Not at all familiar
R_28NA3MiVsnB5Pyp	Data scientist or engineer; informaticist or informatician; AI/ML developer or user; information, technology, or content officer; or similar	Moderately familiar	Slightly familiar		R_r39tRBZTUy48LHr	Ethics researcher; ethicist; ethics or compliance officer; Institutional Review Board (IRB) member, director, or administrator; or similar	Slightly familiar	Not at all familiar
R_1CmuwiI8UqEtXQl	Neither of these. I would describe my professional role as:	Not at all familiar	Not at all familiar		R_2s7SsRKVuc09jyk	Ethics researcher; ethicist; ethics or compliance officer; Institutional Review Board (IRB) member, director, or administrator; or similar	Moderately familiar	Not at all familiar
R_26fKHeuttWxLYai	Data scientist or engineer; informaticist or informatician; AI/ML developer or user; information, technology, or content officer; or similar	Extremely familiar	Very familiar		R_9tuaM3kKqHw7Cgx	Ethics researcher; ethicist; ethics or compliance officer; Institutional Review Board (IRB) member, director, or administrator; or similar	Not at all familiar	Not at all familiar
R_2pMlQTPcjOx9KcX	Neither of these. I would describe my professional role as:	Slightly familiar	Slightly familiar		R_3EEcToN38F0y8mo	Ethics researcher; ethicist; ethics or compliance officer; Institutional Review Board (IRB) member, director, or administrator; or similar	Not at all familiar	Not at all familiar
R_1OGYyuEwMRREMLK	Data scientist or engineer; informaticist or informatician; AI/ML developer or user; information, technology, or content officer; or similar	Moderately familiar	Slightly familiar		R_2VIOwDUkslDQuBh	Ethics researcher; ethicist; ethics or compliance officer; Institutional Review Board (IRB) member, director, or administrator; or similar	Slightly familiar	Slightly familiar
R_27kcIMjHTUqgMl5	Ethics researcher; ethicist; ethics or compliance officer; Institutional Review Board (IRB) member, director, or administrator; or similar	Slightly familiar	Not at all familiar		R_xa8ixFlBwipfHHj	Neither of these. I would describe my professional role as:	Not at all familiar	Moderately familiar
R_2bODbTCa9XLYaBB	Neither of these. I would describe my professional role as:	Slightly familiar	Slightly familiar		R_rjBZre3ljWKhKH7	Neither of these. I would describe my professional role as:	Extremely familiar	Slightly familiar
R_2ROAVz4ByKcqneq	Data scientist or engineer; informaticist or informatician; AI/ML developer or user; information, technology, or content officer; or similar	Moderately familiar	Moderately familiar		R_2bN7kfrtvYI7TGB	Neither of these. I would describe my professional role as:	Slightly familiar	Slightly familiar
R_1GC5SInSrTVrKKX	Neither of these. I would describe my professional role as:	Slightly familiar	Not at all familiar		R_2qEFhfPURixbmQ7	Neither of these. I would describe my professional role as:	Slightly familiar	Moderately familiar
R_3MQMkZZUaOl4sD2	Ethics researcher; ethicist; ethics or compliance officer; Institutional Review Board (IRB) member, director, or administrator; or similar	Not at all familiar	Slightly familiar		R_0px4aSi62UjQ29X	Neither of these. I would describe my professional role as:	Slightly familiar	Not at all familiar
R_1QLPn89oqsOGeOj	Data scientist or engineer; informaticist or informatician; AI/ML developer or user; information, technology, or content officer; or similar	Moderately familiar	Not at all familiar		R_2uDuSW0WwbzCiPq	Neither of these. I would describe my professional role as:	Slightly familiar	Extremely familiar
R_2QR56rmtAgcgE1l	Neither of these. I would describe my professional role as:	Slightly familiar	Not at all familiar		R_ANkMvafzDexSE01	Neither of these. I would describe my professional role as:	Slightly familiar	Not at all familiar
R_3egZCZ4PG1ZNkLI	Data scientist or engineer; informaticist or informatician; AI/ML developer or user; information, technology, or content officer; or similar	Moderately familiar	Extremely familiar		R_7VODnm1pSD5sanT	Neither of these. I would describe my professional role as:	Moderately familiar	Extremely familiar
R_80ro3PpZ3bQkWtj	Ethics researcher; ethicist; ethics or compliance officer; Institutional Review Board (IRB) member, director, or administrator; or similar	Moderately familiar			R_1nOOmS8UT5fD61T	Neither of these. I would describe my professional role as:	Moderately familiar	Moderately familiar
R_2VkImC7zllKybeD	Data scientist or engineer; informaticist or informatician; AI/ML developer or user; information, technology, or content officer; or similar	Extremely familiar			R_wLQj1nS0QAjFAPL	Neither of these. I would describe my professional role as:	Moderately familiar	Slightly familiar
R_00qzKEaBTyGIMHn	Neither of these. I would describe my professional role as:	Not at all familiar			R_pEpvJFYlKPyR0Pf	Neither of these. I would describe my professional role as:	Not at all familiar	Not at all familiar
R_2tbamXMkzfN4cd9	Ethics researcher; ethicist; ethics or compliance officer; Institutional Review Board (IRB) member, director, or administrator; or similar	Moderately familiar	Moderately familiar		R_3jYtMUXLU8UwxUf	Neither of these. I would describe my professional role as:	Slightly familiar	Slightly familiar
R_2fjjXaemkf29yJQ	Data scientist or engineer; informaticist or informatician; AI/ML developer or user; information, technology, or content officer; or similar	Very familiar	Extremely familiar		R_3Jq3aQwhex2oebW	Neither of these. I would describe my professional role as:	Not at all familiar	Very familiar
R_1H8KjeqhdqSBRL7	Neither of these. I would describe my professional role as:	Not at all familiar	Not at all familiar		R_1geE0AOEKfUh37f	Neither of these. I would describe my professional role as:	Slightly familiar	Slightly familiar
R_2t0aFzFBp7qAjk6	Ethics researcher; ethicist; ethics or compliance officer; Institutional Review Board (IRB) member, director, or administrator; or similar	Slightly familiar	Not at all familiar		R_2YFDeSiSCpYLlcl	Neither of these. I would describe my professional role as:	Slightly familiar	Not at all familiar
R_r39tRBZTUy48LHr	Ethics researcher; ethicist; ethics or compliance officer; Institutional Review Board (IRB) member, director, or administrator; or similar	Slightly familiar	Not at all familiar		R_1CmuwiI8UqEtXQl	Neither of these. I would describe my professional role as:	Not at all familiar	Not at all familiar
R_2s7SsRKVuc09jyk	Ethics researcher; ethicist; ethics or compliance officer; Institutional Review Board (IRB) member, director, or administrator; or similar	Moderately familiar	Not at all familiar		R_2pMlQTPcjOx9KcX	Neither of these. I would describe my professional role as:	Slightly familiar	Slightly familiar
R_9tuaM3kKqHw7Cgx	Ethics researcher; ethicist; ethics or compliance officer; Institutional Review Board (IRB) member, director, or administrator; or similar	Not at all familiar	Not at all familiar		R_2bODbTCa9XLYaBB	Neither of these. I would describe my professional role as:	Slightly familiar	Slightly familiar
R_3EEcToN38F0y8mo	Ethics researcher; ethicist; ethics or compliance officer; Institutional Review Board (IRB) member, director, or administrator; or similar	Not at all familiar	Not at all familiar		R_1GC5SInSrTVrKKX	Neither of these. I would describe my professional role as:	Slightly familiar	Not at all familiar
R_30f0tOiwszUkERo	Data scientist or engineer; informaticist or informatician; AI/ML developer or user; information, technology, or content officer; or similar	Slightly familiar	Not at all familiar		R_2QR56rmtAgcgE1l	Neither of these. I would describe my professional role as:	Slightly familiar	Not at all familiar
R_VISKlAMVSTzzEUp	Data scientist or engineer; informaticist or informatician; AI/ML developer or user; information, technology, or content officer; or similar	Slightly familiar	Not at all familiar		R_00qzKEaBTyGIMHn	Neither of these. I would describe my professional role as:	Not at all familiar
R_2VIOwDUkslDQuBh	Ethics researcher; ethicist; ethics or compliance officer; Institutional Review Board (IRB) member, director, or administrator; or similar	Slightly familiar	Slightly familiar		R_1H8KjeqhdqSBRL7	Neither of these. I would describe my professional role as:	Not at all familiar	Not at all familiar
R_SPhYLuL0Z14Okut	Neither of these. I would describe my professional role as:	Moderately familiar	Not at all familiar		R_SPhYLuL0Z14Okut	Neither of these. I would describe my professional role as:	Moderately familiar	Not at all familiar
R_2PAv3ivskPkYLma	Neither of these. I would describe my professional role as:	Slightly familiar	Slightly familiar		R_2PAv3ivskPkYLma	Neither of these. I would describe my professional role as:	Slightly familiar	Slightly familiar
		Synthetic Data	Computational Checklists
	Not at all familiar	13	28
	Slightly Familiar	27	23
	Moderately familiar	23	8
	Very familiar	5	5
	Extremely familiar	7	8
		75	72
	Item nonresponse	0	3
		Not at all familiar	Slightly Familiar	Moderately familiar	Very familiar	Extremely familiar
	Synthetic Data	13	27	23	5	7
	Computational Checklists	28	23	8	5	8
		Not at all familiar	Slightly Familiar	Moderately familiar	Very familiar	Extremely familiar
	Synthetic Data	0.173333	0.36	0.306667	0.0666667	0.0933333
	Computational Checklists	0.388889	0.319444	0.111111	0.0694444	0.111111
		Not at all familiar or Slightly Familiar	Moderately Familiar	Very familiar or Extremely familiar
	Synthetic Data	40	23	12
	Computational Checklists	51	8	13
		Not at all familiar or Slightly Familiar	Moderately Familiar	Very familiar or Extremely familiar
	Synthetic Data	0.533333	0.306667	0.16
	Computational Checklists	0.708333	0.111111	0.180556

## Sheet: Sorted Other Tallies Fig3to5
ResponseId	Q6	Q14	Q15	Q16				Q14 Privacy				Q15 Bias				Q16 IRBs
R_3IQtKoKcJmwZT5d	Data scientist or engineer; informaticist or informatician; AI/ML developer or user; information, technology, or content officer; or similar	Somewhat	Somewhat	IRBs ALWAYS should oversee the use of synthetic data in biomedical contexts.				Count	Frequency			Count	Frequency			Count	Frequency				AI Developer/User	Ethicist														Observed (O)									Expected (E)
R_1NtvjUiVmzNxN6G	Data scientist or engineer; informaticist or informatician; AI/ML developer or user; information, technology, or content officer; or similar	Somewhat	Not at all	IRBs ALWAYS should oversee the use of synthetic data in biomedical contexts.		AI developers/users	Not at all	0	0	AI developers/users	Not at all	5	0.208333	AI developers/users	Never	3	0.125			Not at all	0	0.111111														IRBs
R_3HGrth2dYQMvsKI	Data scientist or engineer; informaticist or informatician; AI/ML developer or user; information, technology, or content officer; or similar	Mostly	Not at all	IRBs SOMETIMES should oversee the use of synthetic data in biomedical contexts.			Somewhat	12	0.5		Somewhat	17	0.708333		Sometimes	11	0.458333			Somewhat	0.5	0.62963															never	sometimes	always	unsure	Total				never	sometimes	always	unsure	Total
R_2R1WmaCrvczKsg0	Data scientist or engineer; informaticist or informatician; AI/ML developer or user; information, technology, or content officer; or similar	Mostly	Somewhat	IRBs SOMETIMES should oversee the use of synthetic data in biomedical contexts.			Mostly	12	0.5		Mostly	2	0.0833333		Always	5	0.208333			Mostly	0.5	0.148148														AI developers/users	3	11	5	5	24			AI developers/users	2.35294	10.8235	5.64706	5.17647	24
R_3QDjgkSpYjTCXuM	Data scientist or engineer; informaticist or informatician; AI/ML developer or user; information, technology, or content officer; or similar	Somewhat	Somewhat	IRBs ALWAYS should oversee the use of synthetic data in biomedical contexts.			Completely	0	0		Completely	0	0		Unsure	5	0.208333			Completely	0	0.0740741														AI ethicists	2	12	7	6	27			AI ethicists	2.64706	12.1765	6.35294	5.82353	27
R_9AFNr03K0zb4B33	Data scientist or engineer; informaticist or informatician; AI/ML developer or user; information, technology, or content officer; or similar	Somewhat	Somewhat	I am not sure whether IRBs should oversee the use of synthetic data in biomedical contexts.		AI ethicists	Not at all	3	0.111111	AI ethicists	Not at all	4	0.148148	AI ethicists	Never	2	0.0740741				AI developers/users	AI ethicists														Total	5	23	12	11	51			Total	5	23	12	11	51
R_3lJlHjDhhLFxlCP	Data scientist or engineer; informaticist or informatician; AI/ML developer or user; information, technology, or content officer; or similar	Somewhat	Mostly	IRBs ALWAYS should oversee the use of synthetic data in biomedical contexts.			Somewhat	17	0.62963		Somewhat	19	0.703704		Sometimes	12	0.444444			Not at all	0.208333	0.148148
R_1NsHQw5ztCg9jI3	Data scientist or engineer; informaticist or informatician; AI/ML developer or user; information, technology, or content officer; or similar	Mostly	Not at all	IRBs NEVER should oversee the use of synthetic data in biomedical contexts.			Mostly	4	0.148148		Mostly	3	0.111111		Always	7	0.259259			Somewhat	0.708333	0.703704																never	sometimes	always	Total				never	sometimes	always	Total
R_1OlwdrlJLovj2Zw	Data scientist or engineer; informaticist or informatician; AI/ML developer or user; information, technology, or content officer; or similar	Somewhat	Somewhat	I am not sure whether IRBs should oversee the use of synthetic data in biomedical contexts.			Completely	2	0.0740741		Completely	0	0		Unsure	6	0.222222			Mostly	0.0833333	0.111111															AI developers/users	3	11	5	19			AI developers/users	2.375	10.925	5.7	19
R_tMqo4mCclBRDUwF	Data scientist or engineer; informaticist or informatician; AI/ML developer or user; information, technology, or content officer; or similar	Mostly	Somewhat	IRBs SOMETIMES should oversee the use of synthetic data in biomedical contexts.		Total	Not at all	5	0.0666667	Total	Not at all	12	0.16	Total	Never	7	0.0933333			Completely	0	0															AI ethicists	2	12	7	21			AI ethicists	2.625	12.075	6.3	21
R_3DeyaOb65SyDnEG	Data scientist or engineer; informaticist or informatician; AI/ML developer or user; information, technology, or content officer; or similar	Somewhat	Somewhat	I am not sure whether IRBs should oversee the use of synthetic data in biomedical contexts.			Somewhat	43	0.573333		Somewhat	53	0.706667		Sometimes	31	0.413333				AI developers/users	AI ethicists															Total	5	23	12	40			Total	5	23	12	40
R_3DbUTnnsLQbTMTa	Data scientist or engineer; informaticist or informatician; AI/ML developer or user; information, technology, or content officer; or similar	Mostly	Somewhat	IRBs SOMETIMES should oversee the use of synthetic data in biomedical contexts.			Mostly	20	0.266667		Mostly	6	0.08		Always	18	0.24			Never	0.125	0.0740741
R_1EiDjHVv6D8NyaL	Data scientist or engineer; informaticist or informatician; AI/ML developer or user; information, technology, or content officer; or similar	Mostly	Somewhat	IRBs SOMETIMES should oversee the use of synthetic data in biomedical contexts.			Completely	2	0.0266667		Completely	0	0		Unsure	19	0.253333			Sometimes	0.458333	0.444444
R_2f8UDK744KiEGFP	Data scientist or engineer; informaticist or informatician; AI/ML developer or user; information, technology, or content officer; or similar	Somewhat	Somewhat	IRBs SOMETIMES should oversee the use of synthetic data in biomedical contexts.																Always	0.208333	0.259259
R_28NA3MiVsnB5Pyp	Data scientist or engineer; informaticist or informatician; AI/ML developer or user; information, technology, or content officer; or similar	Mostly	Mostly	IRBs NEVER should oversee the use of synthetic data in biomedical contexts.																Unsure	0.208333	0.222222
R_26fKHeuttWxLYai	Data scientist or engineer; informaticist or informatician; AI/ML developer or user; information, technology, or content officer; or similar	Somewhat	Somewhat	IRBs NEVER should oversee the use of synthetic data in biomedical contexts.
R_1OGYyuEwMRREMLK	Data scientist or engineer; informaticist or informatician; AI/ML developer or user; information, technology, or content officer; or similar	Somewhat	Not at all	IRBs SOMETIMES should oversee the use of synthetic data in biomedical contexts.															Total	Never	0.0933333
R_2ROAVz4ByKcqneq	Data scientist or engineer; informaticist or informatician; AI/ML developer or user; information, technology, or content officer; or similar	Somewhat	Somewhat	IRBs SOMETIMES should oversee the use of synthetic data in biomedical contexts.																Sometimes	0.413333
R_1QLPn89oqsOGeOj	Data scientist or engineer; informaticist or informatician; AI/ML developer or user; information, technology, or content officer; or similar	Mostly	Somewhat	IRBs SOMETIMES should oversee the use of synthetic data in biomedical contexts.																Always	0.24
R_3egZCZ4PG1ZNkLI	Data scientist or engineer; informaticist or informatician; AI/ML developer or user; information, technology, or content officer; or similar	Somewhat	Somewhat	I am not sure whether IRBs should oversee the use of synthetic data in biomedical contexts.																Unsure	0.253333
R_2VkImC7zllKybeD	Data scientist or engineer; informaticist or informatician; AI/ML developer or user; information, technology, or content officer; or similar	Mostly	Somewhat	IRBs SOMETIMES should oversee the use of synthetic data in biomedical contexts.															Total	Not at all	0.0666667
R_2fjjXaemkf29yJQ	Data scientist or engineer; informaticist or informatician; AI/ML developer or user; information, technology, or content officer; or similar	Mostly	Not at all	IRBs SOMETIMES should oversee the use of synthetic data in biomedical contexts.																Somewhat	0.573333
R_30f0tOiwszUkERo	Data scientist or engineer; informaticist or informatician; AI/ML developer or user; information, technology, or content officer; or similar	Mostly	Somewhat	IRBs ALWAYS should oversee the use of synthetic data in biomedical contexts.																Mostly	0.266667
R_VISKlAMVSTzzEUp	Data scientist or engineer; informaticist or informatician; AI/ML developer or user; information, technology, or content officer; or similar	Mostly	Somewhat	I am not sure whether IRBs should oversee the use of synthetic data in biomedical contexts.																Completely	0.0266667
R_3qWf53JLnODl0aw	Ethics researcher; ethicist; ethics or compliance officer; Institutional Review Board (IRB) member, director, or administrator; or similar	Somewhat	Somewhat	I am not sure whether IRBs should oversee the use of synthetic data in biomedical contexts.															Total	Not at all	0.16
R_7O1jbDgc6tdgYCJ	Ethics researcher; ethicist; ethics or compliance officer; Institutional Review Board (IRB) member, director, or administrator; or similar	Completely	Somewhat	IRBs NEVER should oversee the use of synthetic data in biomedical contexts.																Somewhat	0.706667
R_1CEnWtWO57mfGk0	Ethics researcher; ethicist; ethics or compliance officer; Institutional Review Board (IRB) member, director, or administrator; or similar	Mostly	Mostly	IRBs ALWAYS should oversee the use of synthetic data in biomedical contexts.																Mostly	0.08
R_t0B51RUJfipFmVj	Ethics researcher; ethicist; ethics or compliance officer; Institutional Review Board (IRB) member, director, or administrator; or similar	Somewhat	Somewhat	IRBs SOMETIMES should oversee the use of synthetic data in biomedical contexts.																Completely	0
R_2YL1MqzET15ZmV5	Ethics researcher; ethicist; ethics or compliance officer; Institutional Review Board (IRB) member, director, or administrator; or similar	Completely	Somewhat	I am not sure whether IRBs should oversee the use of synthetic data in biomedical contexts.
R_2Xb44t6eP0YXkiW	Ethics researcher; ethicist; ethics or compliance officer; Institutional Review Board (IRB) member, director, or administrator; or similar	Somewhat	Somewhat	IRBs SOMETIMES should oversee the use of synthetic data in biomedical contexts.
R_1rdkdbJwxXTNFoV	Ethics researcher; ethicist; ethics or compliance officer; Institutional Review Board (IRB) member, director, or administrator; or similar	Mostly	Mostly	IRBs SOMETIMES should oversee the use of synthetic data in biomedical contexts.
R_5zQHpMbdNYcOVpv	Ethics researcher; ethicist; ethics or compliance officer; Institutional Review Board (IRB) member, director, or administrator; or similar	Somewhat	Somewhat	IRBs SOMETIMES should oversee the use of synthetic data in biomedical contexts.
R_28ZZES2gEy5Pe3I	Ethics researcher; ethicist; ethics or compliance officer; Institutional Review Board (IRB) member, director, or administrator; or similar	Somewhat	Somewhat	IRBs ALWAYS should oversee the use of synthetic data in biomedical contexts.
R_2rUUf8FpPkxK9HI	Ethics researcher; ethicist; ethics or compliance officer; Institutional Review Board (IRB) member, director, or administrator; or similar	Somewhat	Somewhat	IRBs NEVER should oversee the use of synthetic data in biomedical contexts.
R_1dEUJ0gJv5FEqwb	Ethics researcher; ethicist; ethics or compliance officer; Institutional Review Board (IRB) member, director, or administrator; or similar	Somewhat	Somewhat	IRBs SOMETIMES should oversee the use of synthetic data in biomedical contexts.
R_do6B8lskb1FLB0R	Ethics researcher; ethicist; ethics or compliance officer; Institutional Review Board (IRB) member, director, or administrator; or similar			I am not sure whether IRBs should oversee the use of synthetic data in biomedical contexts.
R_7OtMjprX1hGCeC5	Ethics researcher; ethicist; ethics or compliance officer; Institutional Review Board (IRB) member, director, or administrator; or similar	Somewhat	Somewhat	I am not sure whether IRBs should oversee the use of synthetic data in biomedical contexts.
R_3Jaad3SlkpUOCNa	Ethics researcher; ethicist; ethics or compliance officer; Institutional Review Board (IRB) member, director, or administrator; or similar	Somewhat	Somewhat	IRBs SOMETIMES should oversee the use of synthetic data in biomedical contexts.
R_1pWH6AtxbtiVY8h	Ethics researcher; ethicist; ethics or compliance officer; Institutional Review Board (IRB) member, director, or administrator; or similar	Mostly	Somewhat	IRBs SOMETIMES should oversee the use of synthetic data in biomedical contexts.
R_2bGXirAOPXmHWya	Ethics researcher; ethicist; ethics or compliance officer; Institutional Review Board (IRB) member, director, or administrator; or similar	Somewhat	Somewhat	IRBs SOMETIMES should oversee the use of synthetic data in biomedical contexts.
R_2v68bK3gouvVlg2	Ethics researcher; ethicist; ethics or compliance officer; Institutional Review Board (IRB) member, director, or administrator; or similar	Somewhat	Somewhat	IRBs SOMETIMES should oversee the use of synthetic data in biomedical contexts.
R_27kcIMjHTUqgMl5	Ethics researcher; ethicist; ethics or compliance officer; Institutional Review Board (IRB) member, director, or administrator; or similar	Somewhat	Somewhat	IRBs ALWAYS should oversee the use of synthetic data in biomedical contexts.
R_3MQMkZZUaOl4sD2	Ethics researcher; ethicist; ethics or compliance officer; Institutional Review Board (IRB) member, director, or administrator; or similar	Somewhat	Somewhat	IRBs ALWAYS should oversee the use of synthetic data in biomedical contexts.
R_80ro3PpZ3bQkWtj	Ethics researcher; ethicist; ethics or compliance officer; Institutional Review Board (IRB) member, director, or administrator; or similar	Somewhat	Somewhat	IRBs ALWAYS should oversee the use of synthetic data in biomedical contexts.
R_2tbamXMkzfN4cd9	Ethics researcher; ethicist; ethics or compliance officer; Institutional Review Board (IRB) member, director, or administrator; or similar	Mostly	Mostly	I am not sure whether IRBs should oversee the use of synthetic data in biomedical contexts.
R_2t0aFzFBp7qAjk6	Ethics researcher; ethicist; ethics or compliance officer; Institutional Review Board (IRB) member, director, or administrator; or similar	Not at all	Not at all	IRBs SOMETIMES should oversee the use of synthetic data in biomedical contexts.
R_r39tRBZTUy48LHr	Ethics researcher; ethicist; ethics or compliance officer; Institutional Review Board (IRB) member, director, or administrator; or similar	Somewhat	Somewhat	IRBs ALWAYS should oversee the use of synthetic data in biomedical contexts.
R_2s7SsRKVuc09jyk	Ethics researcher; ethicist; ethics or compliance officer; Institutional Review Board (IRB) member, director, or administrator; or similar	Somewhat	Not at all	IRBs SOMETIMES should oversee the use of synthetic data in biomedical contexts.
R_9tuaM3kKqHw7Cgx	Ethics researcher; ethicist; ethics or compliance officer; Institutional Review Board (IRB) member, director, or administrator; or similar	Not at all	Not at all	IRBs SOMETIMES should oversee the use of synthetic data in biomedical contexts.
R_3EEcToN38F0y8mo	Ethics researcher; ethicist; ethics or compliance officer; Institutional Review Board (IRB) member, director, or administrator; or similar	Not at all	Not at all	IRBs ALWAYS should oversee the use of synthetic data in biomedical contexts.
R_2VIOwDUkslDQuBh	Ethics researcher; ethicist; ethics or compliance officer; Institutional Review Board (IRB) member, director, or administrator; or similar	Somewhat	Somewhat	I am not sure whether IRBs should oversee the use of synthetic data in biomedical contexts.
R_xa8ixFlBwipfHHj	Neither of these. I would describe my professional role as:	Somewhat	Somewhat	I am not sure whether IRBs should oversee the use of synthetic data in biomedical contexts.
R_rjBZre3ljWKhKH7	Neither of these. I would describe my professional role as:	Somewhat	Somewhat	IRBs SOMETIMES should oversee the use of synthetic data in biomedical contexts.
R_2bN7kfrtvYI7TGB	Neither of these. I would describe my professional role as:	Mostly	Somewhat	IRBs SOMETIMES should oversee the use of synthetic data in biomedical contexts.
R_2qEFhfPURixbmQ7	Neither of these. I would describe my professional role as:	Not at all	Not at all	I am not sure whether IRBs should oversee the use of synthetic data in biomedical contexts.
R_0px4aSi62UjQ29X	Neither of these. I would describe my professional role as:	Somewhat	Somewhat	IRBs SOMETIMES should oversee the use of synthetic data in biomedical contexts.
R_2uDuSW0WwbzCiPq	Neither of these. I would describe my professional role as:	Not at all	Not at all	I am not sure whether IRBs should oversee the use of synthetic data in biomedical contexts.
R_ANkMvafzDexSE01	Neither of these. I would describe my professional role as:	Somewhat	Somewhat	IRBs SOMETIMES should oversee the use of synthetic data in biomedical contexts.
R_7VODnm1pSD5sanT	Neither of these. I would describe my professional role as:	Somewhat	Somewhat	IRBs ALWAYS should oversee the use of synthetic data in biomedical contexts.
R_1nOOmS8UT5fD61T	Neither of these. I would describe my professional role as:	Mostly	Mostly	IRBs ALWAYS should oversee the use of synthetic data in biomedical contexts.
R_wLQj1nS0QAjFAPL	Neither of these. I would describe my professional role as:	Somewhat	Somewhat	IRBs ALWAYS should oversee the use of synthetic data in biomedical contexts.
R_pEpvJFYlKPyR0Pf	Neither of these. I would describe my professional role as:			I am not sure whether IRBs should oversee the use of synthetic data in biomedical contexts.
R_3jYtMUXLU8UwxUf	Neither of these. I would describe my professional role as:	Mostly	Somewhat	IRBs ALWAYS should oversee the use of synthetic data in biomedical contexts.
R_3Jq3aQwhex2oebW	Neither of these. I would describe my professional role as:			I am not sure whether IRBs should oversee the use of synthetic data in biomedical contexts.
R_1geE0AOEKfUh37f	Neither of these. I would describe my professional role as:	Somewhat	Somewhat	IRBs NEVER should oversee the use of synthetic data in biomedical contexts.
R_2YFDeSiSCpYLlcl	Neither of these. I would describe my professional role as:	Somewhat	Somewhat	I am not sure whether IRBs should oversee the use of synthetic data in biomedical contexts.
R_1CmuwiI8UqEtXQl	Neither of these. I would describe my professional role as:	Somewhat	Somewhat	IRBs NEVER should oversee the use of synthetic data in biomedical contexts.
R_2pMlQTPcjOx9KcX	Neither of these. I would describe my professional role as:	Somewhat	Somewhat	IRBs SOMETIMES should oversee the use of synthetic data in biomedical contexts.
R_2bODbTCa9XLYaBB	Neither of these. I would describe my professional role as:	Mostly	Somewhat	IRBs SOMETIMES should oversee the use of synthetic data in biomedical contexts.
R_1GC5SInSrTVrKKX	Neither of these. I would describe my professional role as:	Somewhat	Not at all	IRBs SOMETIMES should oversee the use of synthetic data in biomedical contexts.
R_2QR56rmtAgcgE1l	Neither of these. I would describe my professional role as:	Somewhat	Somewhat	IRBs ALWAYS should oversee the use of synthetic data in biomedical contexts.
R_00qzKEaBTyGIMHn	Neither of these. I would describe my professional role as:	Somewhat	Somewhat	I am not sure whether IRBs should oversee the use of synthetic data in biomedical contexts.
R_1H8KjeqhdqSBRL7	Neither of these. I would describe my professional role as:			IRBs SOMETIMES should oversee the use of synthetic data in biomedical contexts.
R_SPhYLuL0Z14Okut	Neither of these. I would describe my professional role as:		Somewhat	I am not sure whether IRBs should oversee the use of synthetic data in biomedical contexts.
R_2PAv3ivskPkYLma	Neither of these. I would describe my professional role as:	Somewhat	Somewhat	IRBs ALWAYS should oversee the use of synthetic data in biomedical contexts.
Response ID	Professional Role - Selected Choice	Synthetic Data & Privacy	Synthetic Data & Bias	Synthetic Data & IRB
[truncated: 6 more columns]

## Sheet: Research Q2
ResponseId	Q6	Q11			Response ID	Professional Role - Selected Choice	General Opinion					Observed									Expected							(O-E)^2 / E
Response ID	Professional Role - Selected Choice	General Opinion			ResponseId	Q6	Q11					Favorability of Synthetic Data
R_3IQtKoKcJmwZT5d	Data scientist or engineer; informaticist or informatician; AI/ML developer or user; information, technology, or content officer; or similar	Favorable			R_1EiDjHVv6D8NyaL	Data scientist or engineer; informaticist or informatician; AI/ML developer or user; information, technology, or content officer; or similar	Favorable					Very favorable	Favorable	Neither favorable nor unfavorable	Unfavorable	Very unfavorable	Total				Very favorable	Favorable	Neither favorable nor unfavorable	Unfavorable	Very unfavorable	Total		Very favorable	Favorable	Neither favorable nor unfavorable	Unfavorable	Very unfavorable		X^2	3.88827
R_1NtvjUiVmzNxN6G	Data scientist or engineer; informaticist or informatician; AI/ML developer or user; information, technology, or content officer; or similar	Very unfavorable			R_1NsHQw5ztCg9jI3	Data scientist or engineer; informaticist or informatician; AI/ML developer or user; information, technology, or content officer; or similar	Neither favorable nor unfavorable				AI/ML Developer or User (or similar)	2	5	16	3	1	27			AI/ML Developer or User (or similar)	2.11765	7.94118	13.7647	2.11765	1.05882	27		0.00653595	1.08932	0.362996	0.367647	0.00326797		DF	4
R_3qWf53JLnODl0aw	Ethics researcher; ethicist; ethics or compliance officer; Institutional Review Board (IRB) member, director, or administrator; or similar	Neither favorable nor unfavorable			R_1NtvjUiVmzNxN6G	Data scientist or engineer; informaticist or informatician; AI/ML developer or user; information, technology, or content officer; or similar	Very unfavorable				Ethicist (or similar)	2	10	10	1	1	24			Ethicist (or similar)	1.88235	7.05882	12.2353	1.88235	0.941176	24		0.00735294	1.22549	0.408371	0.413603	0.00367647		p-value	0.421339
R_xa8ixFlBwipfHHj	Neither of these. I would describe my professional role as:	Neither favorable nor unfavorable			R_1OGYyuEwMRREMLK	Data scientist or engineer; informaticist or informatician; AI/ML developer or user; information, technology, or content officer; or similar	Neither favorable nor unfavorable				Total	4	15	26	4	2	51			Total	4	15	26	4	2	51
R_rjBZre3ljWKhKH7	Neither of these. I would describe my professional role as:	Favorable			R_1OlwdrlJLovj2Zw	Data scientist or engineer; informaticist or informatician; AI/ML developer or user; information, technology, or content officer; or similar	Neither favorable nor unfavorable
R_3HGrth2dYQMvsKI	Data scientist or engineer; informaticist or informatician; AI/ML developer or user; information, technology, or content officer; or similar	Very favorable			R_1QLPn89oqsOGeOj	Data scientist or engineer; informaticist or informatician; AI/ML developer or user; information, technology, or content officer; or similar	Neither favorable nor unfavorable
R_2R1WmaCrvczKsg0	Data scientist or engineer; informaticist or informatician; AI/ML developer or user; information, technology, or content officer; or similar	Very favorable			R_26fKHeuttWxLYai	Data scientist or engineer; informaticist or informatician; AI/ML developer or user; information, technology, or content officer; or similar	Favorable
R_7O1jbDgc6tdgYCJ	Ethics researcher; ethicist; ethics or compliance officer; Institutional Review Board (IRB) member, director, or administrator; or similar	Neither favorable nor unfavorable			R_28NA3MiVsnB5Pyp	Data scientist or engineer; informaticist or informatician; AI/ML developer or user; information, technology, or content officer; or similar	Neither favorable nor unfavorable
R_1CEnWtWO57mfGk0	Ethics researcher; ethicist; ethics or compliance officer; Institutional Review Board (IRB) member, director, or administrator; or similar	Favorable			R_2f8UDK744KiEGFP	Data scientist or engineer; informaticist or informatician; AI/ML developer or user; information, technology, or content officer; or similar	Neither favorable nor unfavorable
R_t0B51RUJfipFmVj	Ethics researcher; ethicist; ethics or compliance officer; Institutional Review Board (IRB) member, director, or administrator; or similar	Neither favorable nor unfavorable			R_2fjjXaemkf29yJQ	Data scientist or engineer; informaticist or informatician; AI/ML developer or user; information, technology, or content officer; or similar	Unfavorable
R_2YL1MqzET15ZmV5	Ethics researcher; ethicist; ethics or compliance officer; Institutional Review Board (IRB) member, director, or administrator; or similar	Neither favorable nor unfavorable			R_2R1WmaCrvczKsg0	Data scientist or engineer; informaticist or informatician; AI/ML developer or user; information, technology, or content officer; or similar	Very favorable
R_2Xb44t6eP0YXkiW	Ethics researcher; ethicist; ethics or compliance officer; Institutional Review Board (IRB) member, director, or administrator; or similar	Very favorable			R_2ROAVz4ByKcqneq	Data scientist or engineer; informaticist or informatician; AI/ML developer or user; information, technology, or content officer; or similar	Favorable
R_2bN7kfrtvYI7TGB	Neither of these. I would describe my professional role as:	Favorable			R_2VkImC7zllKybeD	Data scientist or engineer; informaticist or informatician; AI/ML developer or user; information, technology, or content officer; or similar	Favorable
R_3QDjgkSpYjTCXuM	Data scientist or engineer; informaticist or informatician; AI/ML developer or user; information, technology, or content officer; or similar	Neither favorable nor unfavorable			R_30f0tOiwszUkERo	Data scientist or engineer; informaticist or informatician; AI/ML developer or user; information, technology, or content officer; or similar	Favorable
R_1rdkdbJwxXTNFoV	Ethics researcher; ethicist; ethics or compliance officer; Institutional Review Board (IRB) member, director, or administrator; or similar	Neither favorable nor unfavorable			R_3DbUTnnsLQbTMTa	Data scientist or engineer; informaticist or informatician; AI/ML developer or user; information, technology, or content officer; or similar	Neither favorable nor unfavorable
R_5zQHpMbdNYcOVpv	Ethics researcher; ethicist; ethics or compliance officer; Institutional Review Board (IRB) member, director, or administrator; or similar	Neither favorable nor unfavorable			R_3DeyaOb65SyDnEG	Data scientist or engineer; informaticist or informatician; AI/ML developer or user; information, technology, or content officer; or similar	Neither favorable nor unfavorable
R_9AFNr03K0zb4B33	Data scientist or engineer; informaticist or informatician; AI/ML developer or user; information, technology, or content officer; or similar	Favorable			R_3egZCZ4PG1ZNkLI	Data scientist or engineer; informaticist or informatician; AI/ML developer or user; information, technology, or content officer; or similar	Favorable
R_28ZZES2gEy5Pe3I	Ethics researcher; ethicist; ethics or compliance officer; Institutional Review Board (IRB) member, director, or administrator; or similar	Favorable			R_3HGrth2dYQMvsKI	Data scientist or engineer; informaticist or informatician; AI/ML developer or user; information, technology, or content officer; or similar	Very favorable
R_2qEFhfPURixbmQ7	Neither of these. I would describe my professional role as:	Very unfavorable			R_3IQtKoKcJmwZT5d	Data scientist or engineer; informaticist or informatician; AI/ML developer or user; information, technology, or content officer; or similar	Favorable
R_0px4aSi62UjQ29X	Neither of these. I would describe my professional role as:	Neither favorable nor unfavorable			R_3lJlHjDhhLFxlCP	Data scientist or engineer; informaticist or informatician; AI/ML developer or user; information, technology, or content officer; or similar	Favorable
R_3lJlHjDhhLFxlCP	Data scientist or engineer; informaticist or informatician; AI/ML developer or user; information, technology, or content officer; or similar	Favorable			R_3QDjgkSpYjTCXuM	Data scientist or engineer; informaticist or informatician; AI/ML developer or user; information, technology, or content officer; or similar	Neither favorable nor unfavorable
R_2uDuSW0WwbzCiPq	Neither of these. I would describe my professional role as:	Neither favorable nor unfavorable			R_9AFNr03K0zb4B33	Data scientist or engineer; informaticist or informatician; AI/ML developer or user; information, technology, or content officer; or similar	Favorable
R_2rUUf8FpPkxK9HI	Ethics researcher; ethicist; ethics or compliance officer; Institutional Review Board (IRB) member, director, or administrator; or similar	Neither favorable nor unfavorable			R_tMqo4mCclBRDUwF	Data scientist or engineer; informaticist or informatician; AI/ML developer or user; information, technology, or content officer; or similar	Favorable
R_1dEUJ0gJv5FEqwb	Ethics researcher; ethicist; ethics or compliance officer; Institutional Review Board (IRB) member, director, or administrator; or similar	Favorable			R_VISKlAMVSTzzEUp	Data scientist or engineer; informaticist or informatician; AI/ML developer or user; information, technology, or content officer; or similar	Neither favorable nor unfavorable
R_ANkMvafzDexSE01	Neither of these. I would describe my professional role as:	Neither favorable nor unfavorable			R_1CEnWtWO57mfGk0	Ethics researcher; ethicist; ethics or compliance officer; Institutional Review Board (IRB) member, director, or administrator; or similar	Favorable
R_do6B8lskb1FLB0R	Ethics researcher; ethicist; ethics or compliance officer; Institutional Review Board (IRB) member, director, or administrator; or similar	Neither favorable nor unfavorable			R_1dEUJ0gJv5FEqwb	Ethics researcher; ethicist; ethics or compliance officer; Institutional Review Board (IRB) member, director, or administrator; or similar	Favorable
R_1NsHQw5ztCg9jI3	Data scientist or engineer; informaticist or informatician; AI/ML developer or user; information, technology, or content officer; or similar	Neither favorable nor unfavorable			R_1pWH6AtxbtiVY8h	Ethics researcher; ethicist; ethics or compliance officer; Institutional Review Board (IRB) member, director, or administrator; or similar	Unfavorable
R_1OlwdrlJLovj2Zw	Data scientist or engineer; informaticist or informatician; AI/ML developer or user; information, technology, or content officer; or similar	Neither favorable nor unfavorable			R_1rdkdbJwxXTNFoV	Ethics researcher; ethicist; ethics or compliance officer; Institutional Review Board (IRB) member, director, or administrator; or similar	Neither favorable nor unfavorable
R_7VODnm1pSD5sanT	Neither of these. I would describe my professional role as:	Neither favorable nor unfavorable			R_27kcIMjHTUqgMl5	Ethics researcher; ethicist; ethics or compliance officer; Institutional Review Board (IRB) member, director, or administrator; or similar	Neither favorable nor unfavorable
R_7OtMjprX1hGCeC5	Ethics researcher; ethicist; ethics or compliance officer; Institutional Review Board (IRB) member, director, or administrator; or similar	Neither favorable nor unfavorable			R_28ZZES2gEy5Pe3I	Ethics researcher; ethicist; ethics or compliance officer; Institutional Review Board (IRB) member, director, or administrator; or similar	Favorable
R_1nOOmS8UT5fD61T	Neither of these. I would describe my professional role as:	Favorable			R_2bGXirAOPXmHWya	Ethics researcher; ethicist; ethics or compliance officer; Institutional Review Board (IRB) member, director, or administrator; or similar	Favorable
R_3Jaad3SlkpUOCNa	Ethics researcher; ethicist; ethics or compliance officer; Institutional Review Board (IRB) member, director, or administrator; or similar	Favorable			R_2rUUf8FpPkxK9HI	Ethics researcher; ethicist; ethics or compliance officer; Institutional Review Board (IRB) member, director, or administrator; or similar	Neither favorable nor unfavorable
R_tMqo4mCclBRDUwF	Data scientist or engineer; informaticist or informatician; AI/ML developer or user; information, technology, or content officer; or similar	Favorable			R_2s7SsRKVuc09jyk	Ethics researcher; ethicist; ethics or compliance officer; Institutional Review Board (IRB) member, director, or administrator; or similar	Unfavorable
R_wLQj1nS0QAjFAPL	Neither of these. I would describe my professional role as:	Neither favorable nor unfavorable			R_2t0aFzFBp7qAjk6	Ethics researcher; ethicist; ethics or compliance officer; Institutional Review Board (IRB) member, director, or administrator; or similar	Unfavorable
R_3DeyaOb65SyDnEG	Data scientist or engineer; informaticist or informatician; AI/ML developer or user; information, technology, or content officer; or similar	Neither favorable nor unfavorable			R_2tbamXMkzfN4cd9	Ethics researcher; ethicist; ethics or compliance officer; Institutional Review Board (IRB) member, director, or administrator; or similar	Very favorable
R_3DbUTnnsLQbTMTa	Data scientist or engineer; informaticist or informatician; AI/ML developer or user; information, technology, or content officer; or similar	Neither favorable nor unfavorable			R_2v68bK3gouvVlg2	Ethics researcher; ethicist; ethics or compliance officer; Institutional Review Board (IRB) member, director, or administrator; or similar	Neither favorable nor unfavorable
R_1pWH6AtxbtiVY8h	Ethics researcher; ethicist; ethics or compliance officer; Institutional Review Board (IRB) member, director, or administrator; or similar	Unfavorable			R_2VIOwDUkslDQuBh	Ethics researcher; ethicist; ethics or compliance officer; Institutional Review Board (IRB) member, director, or administrator; or similar	Neither favorable nor unfavorable
R_1EiDjHVv6D8NyaL	Data scientist or engineer; informaticist or informatician; AI/ML developer or user; information, technology, or content officer; or similar	Favorable			R_2Xb44t6eP0YXkiW	Ethics researcher; ethicist; ethics or compliance officer; Institutional Review Board (IRB) member, director, or administrator; or similar	Very favorable
R_pEpvJFYlKPyR0Pf	Neither of these. I would describe my professional role as:	Neither favorable nor unfavorable			R_2YL1MqzET15ZmV5	Ethics researcher; ethicist; ethics or compliance officer; Institutional Review Board (IRB) member, director, or administrator; or similar	Neither favorable nor unfavorable
R_3jYtMUXLU8UwxUf	Neither of these. I would describe my professional role as:	Neither favorable nor unfavorable			R_3EEcToN38F0y8mo	Ethics researcher; ethicist; ethics or compliance officer; Institutional Review Board (IRB) member, director, or administrator; or similar	Very unfavorable
R_2bGXirAOPXmHWya	Ethics researcher; ethicist; ethics or compliance officer; Institutional Review Board (IRB) member, director, or administrator; or similar	Favorable			R_3Jaad3SlkpUOCNa	Ethics researcher; ethicist; ethics or compliance officer; Institutional Review Board (IRB) member, director, or administrator; or similar	Favorable
R_2f8UDK744KiEGFP	Data scientist or engineer; informaticist or informatician; AI/ML developer or user; information, technology, or content officer; or similar	Neither favorable nor unfavorable			R_3MQMkZZUaOl4sD2	Ethics researcher; ethicist; ethics or compliance officer; Institutional Review Board (IRB) member, director, or administrator; or similar	Neither favorable nor unfavorable
R_3Jq3aQwhex2oebW	Neither of these. I would describe my professional role as:	Neither favorable nor unfavorable			R_3qWf53JLnODl0aw	Ethics researcher; ethicist; ethics or compliance officer; Institutional Review Board (IRB) member, director, or administrator; or similar	Neither favorable nor unfavorable
R_1geE0AOEKfUh37f	Neither of these. I would describe my professional role as:	Favorable			R_5zQHpMbdNYcOVpv	Ethics researcher; ethicist; ethics or compliance officer; Institutional Review Board (IRB) member, director, or administrator; or similar	Neither favorable nor unfavorable
R_2YFDeSiSCpYLlcl	Neither of these. I would describe my professional role as:	Neither favorable nor unfavorable			R_7O1jbDgc6tdgYCJ	Ethics researcher; ethicist; ethics or compliance officer; Institutional Review Board (IRB) member, director, or administrator; or similar	Neither favorable nor unfavorable
R_2v68bK3gouvVlg2	Ethics researcher; ethicist; ethics or compliance officer; Institutional Review Board (IRB) member, director, or administrator; or similar	Neither favorable nor unfavorable			R_7OtMjprX1hGCeC5	Ethics researcher; ethicist; ethics or compliance officer; Institutional Review Board (IRB) member, director, or administrator; or similar	Neither favorable nor unfavorable
R_28NA3MiVsnB5Pyp	Data scientist or engineer; informaticist or informatician; AI/ML developer or user; information, technology, or content officer; or similar	Neither favorable nor unfavorable			R_80ro3PpZ3bQkWtj	Ethics researcher; ethicist; ethics or compliance officer; Institutional Review Board (IRB) member, director, or administrator; or similar	Neither favorable nor unfavorable
R_1CmuwiI8UqEtXQl	Neither of these. I would describe my professional role as:	Neither favorable nor unfavorable			R_9tuaM3kKqHw7Cgx	Ethics researcher; ethicist; ethics or compliance officer; Institutional Review Board (IRB) member, director, or administrator; or similar	Neither favorable nor unfavorable
R_26fKHeuttWxLYai	Data scientist or engineer; informaticist or informatician; AI/ML developer or user; information, technology, or content officer; or similar	Favorable			R_do6B8lskb1FLB0R	Ethics researcher; ethicist; ethics or compliance officer; Institutional Review Board (IRB) member, director, or administrator; or similar	Neither favorable nor unfavorable
R_2pMlQTPcjOx9KcX	Neither of these. I would describe my professional role as:	Neither favorable nor unfavorable			R_r39tRBZTUy48LHr	Ethics researcher; ethicist; ethics or compliance officer; Institutional Review Board (IRB) member, director, or administrator; or similar	Neither favorable nor unfavorable
R_1OGYyuEwMRREMLK	Data scientist or engineer; informaticist or informatician; AI/ML developer or user; information, technology, or content officer; or similar	Neither favorable nor unfavorable			R_t0B51RUJfipFmVj	Ethics researcher; ethicist; ethics or compliance officer; Institutional Review Board (IRB) member, director, or administrator; or similar	Neither favorable nor unfavorable
R_27kcIMjHTUqgMl5	Ethics researcher; ethicist; ethics or compliance officer; Institutional Review Board (IRB) member, director, or administrator; or similar	Neither favorable nor unfavorable			R_00qzKEaBTyGIMHn	Neither of these. I would describe my professional role as:	Favorable
R_2bODbTCa9XLYaBB	Neither of these. I would describe my professional role as:	Neither favorable nor unfavorable			R_0px4aSi62UjQ29X	Neither of these. I would describe my professional role as:	Neither favorable nor unfavorable
R_2ROAVz4ByKcqneq	Data scientist or engineer; informaticist or informatician; AI/ML developer or user; information, technology, or content officer; or similar	Favorable			R_1CmuwiI8UqEtXQl	Neither of these. I would describe my professional role as:	Neither favorable nor unfavorable
R_1GC5SInSrTVrKKX	Neither of these. I would describe my professional role as:	Neither favorable nor unfavorable			R_1GC5SInSrTVrKKX	Neither of these. I would describe my professional role as:	Neither favorable nor unfavorable
R_3MQMkZZUaOl4sD2	Ethics researcher; ethicist; ethics or compliance officer; Institutional Review Board (IRB) member, director, or administrator; or similar	Neither favorable nor unfavorable			R_1geE0AOEKfUh37f	Neither of these. I would describe my professional role as:	Favorable
R_1QLPn89oqsOGeOj	Data scientist or engineer; informaticist or informatician; AI/ML developer or user; information, technology, or content officer; or similar	Neither favorable nor unfavorable			R_1H8KjeqhdqSBRL7	Neither of these. I would describe my professional role as:	Neither favorable nor unfavorable
R_2QR56rmtAgcgE1l	Neither of these. I would describe my professional role as:	Unfavorable			R_1nOOmS8UT5fD61T	Neither of these. I would describe my professional role as:	Favorable
R_3egZCZ4PG1ZNkLI	Data scientist or engineer; informaticist or informatician; AI/ML developer or user; information, technology, or content officer; or similar	Favorable			R_2bN7kfrtvYI7TGB	Neither of these. I would describe my professional role as:	Favorable
R_80ro3PpZ3bQkWtj	Ethics researcher; ethicist; ethics or compliance officer; Institutional Review Board (IRB) member, director, or administrator; or similar	Neither favorable nor unfavorable			R_2bODbTCa9XLYaBB	Neither of these. I would describe my professional role as:	Neither favorable nor unfavorable
R_2VkImC7zllKybeD	Data scientist or engineer; informaticist or informatician; AI/ML developer or user; information, technology, or content officer; or similar	Favorable			R_2PAv3ivskPkYLma	Neither of these. I would describe my professional role as:	Neither favorable nor unfavorable
R_00qzKEaBTyGIMHn	Neither of these. I would describe my professional role as:	Favorable			R_2pMlQTPcjOx9KcX	Neither of these. I would describe my professional role as:	Neither favorable nor unfavorable
R_2tbamXMkzfN4cd9	Ethics researcher; ethicist; ethics or compliance officer; Institutional Review Board (IRB) member, director, or administrator; or similar	Very favorable			R_2qEFhfPURixbmQ7	Neither of these. I would describe my professional role as:	Very unfavorable
R_2fjjXaemkf29yJQ	Data scientist or engineer; informaticist or informatician; AI/ML developer or user; information, technology, or content officer; or similar	Unfavorable			R_2QR56rmtAgcgE1l	Neither of these. I would describe my professional role as:	Unfavorable
R_1H8KjeqhdqSBRL7	Neither of these. I would describe my professional role as:	Neither favorable nor unfavorable			R_2uDuSW0WwbzCiPq	Neither of these. I would describe my professional role as:	Neither favorable nor unfavorable
R_2t0aFzFBp7qAjk6	Ethics researcher; ethicist; ethics or compliance officer; Institutional Review Board (IRB) member, director, or administrator; or similar	Unfavorable			R_2YFDeSiSCpYLlcl	Neither of these. I would describe my professional role as:	Neither favorable nor unfavorable
R_r39tRBZTUy48LHr	Ethics researcher; ethicist; ethics or compliance officer; Institutional Review Board (IRB) member, director, or administrator; or similar	Neither favorable nor unfavorable			R_3Jq3aQwhex2oebW	Neither of these. I would describe my professional role as:	Neither favorable nor unfavorable
R_2s7SsRKVuc09jyk	Ethics researcher; ethicist; ethics or compliance officer; Institutional Review Board (IRB) member, director, or administrator; or similar	Unfavorable			R_3jYtMUXLU8UwxUf	Neither of these. I would describe my professional role as:	Neither favorable nor unfavorable
R_9tuaM3kKqHw7Cgx	Ethics researcher; ethicist; ethics or compliance officer; Institutional Review Board (IRB) member, director, or administrator; or similar	Neither favorable nor unfavorable			R_7VODnm1pSD5sanT	Neither of these. I would describe my professional role as:	Neither favorable nor unfavorable
R_3EEcToN38F0y8mo	Ethics researcher; ethicist; ethics or compliance officer; Institutional Review Board (IRB) member, director, or administrator; or similar	Very unfavorable			R_ANkMvafzDexSE01	Neither of these. I would describe my professional role as:	Neither favorable nor unfavorable
R_30f0tOiwszUkERo	Data scientist or engineer; informaticist or informatician; AI/ML developer or user; information, technology, or content officer; or similar	Favorable			R_pEpvJFYlKPyR0Pf	Neither of these. I would describe my professional role as:	Neither favorable nor unfavorable
R_VISKlAMVSTzzEUp	Data scientist or engineer; informaticist or informatician; AI/ML developer or user; information, technology, or content officer; or similar	Neither favorable nor unfavorable			R_rjBZre3ljWKhKH7	Neither of these. I would describe my professional role as:	Favorable
R_2VIOwDUkslDQuBh	Ethics researcher; ethicist; ethics or compliance officer; Institutional Review Board (IRB) member, director, or administrator; or similar	Neither favorable nor unfavorable			R_SPhYLuL0Z14Okut	Neither of these. I would describe my professional role as:	Neither favorable nor unfavorable
R_SPhYLuL0Z14Okut	Neither of these. I would describe my professional role as:	Neither favorable nor unfavorable			R_wLQj1nS0QAjFAPL	Neither of these. I would describe my professional role as:	Neither favorable nor unfavorable
R_2PAv3ivskPkYLma	Neither of these. I would describe my professional role as:	Neither favorable nor unfavorable			R_xa8ixFlBwipfHHj	Neither of these. I would describe my professional role as:	Neither favorable nor unfavorable
					Overall		Count	Frequency
						Very favorable	4	0.0533333
						Favorable	20	0.266667
						Neither favorable nor unfavorable	43	0.573333
						Unfavorable	5	0.0666667
						Very unfavorable	3	0.04
							75
						Item nonresponse	0
					AI Developer/User		Count	Frequency
						Very favorable	2	0.0833333
						Favorable	10	0.416667
						Neither favorable nor unfavorable	10	0.416667
						Unfavorable	1	0.0416667
						Very unfavorable	1	0.0416667
							24
					AI Ethicist		Count	Frequency
						Very favorable	2	0.0740741
						Favorable	5	0.185185
						Neither favorable nor unfavorable	16	0.592593
						Unfavorable	3	0.111111
						Very unfavorable	1	0.037037
							27

## Sheet: Sorted Data SD concerns
ResponseId	Q6	Q18	Was Choice Selected?
Response ID	Professional Role - Selected Choice	Synthetic Data Concerns - Selected Choice	Synthetic data might disincentivize researchers from engaging individuals, groups, andcommunities who are underrepresented	Synthetic data might cause problems with accountability	The quality of synthetic data might be difficult to determine	Synthetic data might be used to evade human subjects research protections	Researchers using synthetic data might not disclose that their studies rely on synthetic data	Synthetic data might exacerbate data inequities	Synthetic data uses might disincentivize researchers from returning study findings to individuals, groups, and communities	I have other concerns…
R_3IQtKoKcJmwZT5d	Data scientist or engineer; informaticist or informatician; AI/ML developer or user; information, technology, or content officer; or similar	Synthetic data might cause problems with accountability,Synthetic data might be used to evade human subjects research protections,Researchers using synthetic data might not disclose that their studies rely on synthetic data,Synthetic data might exacerbate data inequities,Synthetic data uses might disincentivize researchers from returning study findings to individuals, groups, and communities	Not Selected	Selected	Not Selected	Selected	Selected	Selected	Selected
R_1NtvjUiVmzNxN6G	Data scientist or engineer; informaticist or informatician; AI/ML developer or user; information, technology, or content officer; or similar	Synthetic data might disincentivize researchers from engaging individuals, groups, and communities who are underrepresented,Synthetic data might cause problems with accountability,The quality of synthetic data might be difficult to determine,Synthetic data might be used to evade human subjects research protections,Researchers using synthetic data might not disclose that their studies rely on synt…	Selected	Selected	Selected	Selected	Selected	Selected	Selected
R_3qWf53JLnODl0aw	Ethics researcher; ethicist; ethics or compliance officer; Institutional Review Board (IRB) member, director, or administrator; or similar	I have other concerns: (please describe)	Not Selected	Not Selected	Not Selected	Not Selected	Not Selected	Not Selected	Not Selected
R_xa8ixFlBwipfHHj	Neither of these. I would describe my professional role as:	The quality of synthetic data might be difficult to determine,I have other concerns: (please describe)	Not Selected	Not Selected	Selected	Not Selected	Not Selected	Not Selected	Not Selected
R_rjBZre3ljWKhKH7	Neither of these. I would describe my professional role as:	The quality of synthetic data might be difficult to determine,Synthetic data might be used to evade human subjects research protections,Researchers using synthetic data might not disclose that their studies rely on synthetic data,I have other concerns: (please describe)	Not Selected	Not Selected	Selected	Selected	Selected	Not Selected	Not Selected
R_3HGrth2dYQMvsKI	Data scientist or engineer; informaticist or informatician; AI/ML developer or user; information, technology, or content officer; or similar	The quality of synthetic data might be difficult to determine,Synthetic data might be used to evade human subjects research protections,Researchers using synthetic data might not disclose that their studies rely on synthetic data,Synthetic data might exacerbate data inequities	Not Selected	Not Selected	Selected	Selected	Selected	Selected	Not Selected
R_2R1WmaCrvczKsg0	Data scientist or engineer; informaticist or informatician; AI/ML developer or user; information, technology, or content officer; or similar	Synthetic data might disincentivize researchers from engaging individuals, groups, and communities who are underrepresented,The quality of synthetic data might be difficult to determine,Researchers using synthetic data might not disclose that their studies rely on synthetic data,Synthetic data might exacerbate data inequities	Selected	Not Selected	Selected	Not Selected	Selected	Selected	Not Selected
R_7O1jbDgc6tdgYCJ	Ethics researcher; ethicist; ethics or compliance officer; Institutional Review Board (IRB) member, director, or administrator; or similar	Synthetic data might disincentivize researchers from engaging individuals, groups, and communities who are underrepresented,The quality of synthetic data might be difficult to determine,Researchers using synthetic data might not disclose that their studies rely on synthetic data,Synthetic data might exacerbate data inequities	Selected	Not Selected	Selected	Not Selected	Selected	Selected	Not Selected
R_1CEnWtWO57mfGk0	Ethics researcher; ethicist; ethics or compliance officer; Institutional Review Board (IRB) member, director, or administrator; or similar	The quality of synthetic data might be difficult to determine,Synthetic data might exacerbate data inequities	Not Selected	Not Selected	Selected	Not Selected	Not Selected	Selected	Not Selected
R_t0B51RUJfipFmVj	Ethics researcher; ethicist; ethics or compliance officer; Institutional Review Board (IRB) member, director, or administrator; or similar	The quality of synthetic data might be difficult to determine,Synthetic data might exacerbate data inequities	Not Selected	Not Selected	Selected	Not Selected	Not Selected	Selected	Not Selected
R_2YL1MqzET15ZmV5	Ethics researcher; ethicist; ethics or compliance officer; Institutional Review Board (IRB) member, director, or administrator; or similar	Researchers using synthetic data might not disclose that their studies rely on synthetic data	Not Selected	Not Selected	Not Selected	Not Selected	Selected	Not Selected	Not Selected
R_2Xb44t6eP0YXkiW	Ethics researcher; ethicist; ethics or compliance officer; Institutional Review Board (IRB) member, director, or administrator; or similar	Synthetic data might disincentivize researchers from engaging individuals, groups, and communities who are underrepresented,Synthetic data might cause problems with accountability,The quality of synthetic data might be difficult to determine,Synthetic data might be used to evade human subjects research protections,Researchers using synthetic data might not disclose that their studies rely on synt…	Selected	Selected	Selected	Selected	Selected	Selected	Selected
R_2bN7kfrtvYI7TGB	Neither of these. I would describe my professional role as:	Synthetic data might disincentivize researchers from engaging individuals, groups, and communities who are underrepresented,The quality of synthetic data might be difficult to determine,Researchers using synthetic data might not disclose that their studies rely on synthetic data,Synthetic data might exacerbate data inequities,Synthetic data uses might disincentivize researchers from returning stu…	Selected	Not Selected	Selected	Not Selected	Selected	Selected	Selected
R_3QDjgkSpYjTCXuM	Data scientist or engineer; informaticist or informatician; AI/ML developer or user; information, technology, or content officer; or similar	The quality of synthetic data might be difficult to determine,Synthetic data might be used to evade human subjects research protections,Researchers using synthetic data might not disclose that their studies rely on synthetic data,Synthetic data might exacerbate data inequities	Not Selected	Not Selected	Selected	Selected	Selected	Selected	Not Selected
R_1rdkdbJwxXTNFoV	Ethics researcher; ethicist; ethics or compliance officer; Institutional Review Board (IRB) member, director, or administrator; or similar	The quality of synthetic data might be difficult to determine,Synthetic data might be used to evade human subjects research protections,Researchers using synthetic data might not disclose that their studies rely on synthetic data	Not Selected	Not Selected	Selected	Selected	Selected	Not Selected	Not Selected
R_5zQHpMbdNYcOVpv	Ethics researcher; ethicist; ethics or compliance officer; Institutional Review Board (IRB) member, director, or administrator; or similar	Synthetic data might disincentivize researchers from engaging individuals, groups, and communities who are underrepresented,Synthetic data might cause problems with accountability,The quality of synthetic data might be difficult to determine,Synthetic data might be used to evade human subjects research protections,Researchers using synthetic data might not disclose that their studies rely on synt…	Selected	Selected	Selected	Selected	Selected	Selected	Selected
R_9AFNr03K0zb4B33	Data scientist or engineer; informaticist or informatician; AI/ML developer or user; information, technology, or content officer; or similar	Synthetic data might exacerbate data inequities,I have other concerns: (please describe)	Not Selected	Not Selected	Not Selected	Not Selected	Not Selected	Selected	Not Selected
R_28ZZES2gEy5Pe3I	Ethics researcher; ethicist; ethics or compliance officer; Institutional Review Board (IRB) member, director, or administrator; or similar	Synthetic data might disincentivize researchers from engaging individuals, groups, and communities who are underrepresented,Synthetic data might cause problems with accountability,The quality of synthetic data might be difficult to determine,Synthetic data might be used to evade human subjects research protections,Researchers using synthetic data might not disclose that their studies rely on synt…	Selected	Selected	Selected	Selected	Selected	Selected	Selected
R_2qEFhfPURixbmQ7	Neither of these. I would describe my professional role as:	Synthetic data might disincentivize researchers from engaging individuals, groups, and communities who are underrepresented,Synthetic data might cause problems with accountability,The quality of synthetic data might be difficult to determine,Researchers using synthetic data might not disclose that their studies rely on synthetic data,Synthetic data might exacerbate data inequities,Synthetic data …	Selected	Selected	Selected	Not Selected	Selected	Selected	Selected
R_0px4aSi62UjQ29X	Neither of these. I would describe my professional role as:	Synthetic data might disincentivize researchers from engaging individuals, groups, and communities who are underrepresented,Synthetic data might cause problems with accountability,The quality of synthetic data might be difficult to determine,Synthetic data might be used to evade human subjects research protections,Researchers using synthetic data might not disclose that their studies rely on synt…	Selected	Selected	Selected	Selected	Selected	Selected	Not Selected
R_3lJlHjDhhLFxlCP	Data scientist or engineer; informaticist or informatician; AI/ML developer or user; information, technology, or content officer; or similar	Synthetic data might disincentivize researchers from engaging individuals, groups, and communities who are underrepresented,The quality of synthetic data might be difficult to determine	Selected	Not Selected	Selected	Not Selected	Not Selected	Not Selected	Not Selected
R_2uDuSW0WwbzCiPq	Neither of these. I would describe my professional role as:	Synthetic data might disincentivize researchers from engaging individuals, groups, and communities who are underrepresented,Synthetic data might cause problems with accountability,The quality of synthetic data might be difficult to determine,Synthetic data might be used to evade human subjects research protections,Researchers using synthetic data might not disclose that their studies rely on synt…	Selected	Selected	Selected	Selected	Selected	Selected	Selected
R_2rUUf8FpPkxK9HI	Ethics researcher; ethicist; ethics or compliance officer; Institutional Review Board (IRB) member, director, or administrator; or similar	Synthetic data might disincentivize researchers from engaging individuals, groups, and communities who are underrepresented,The quality of synthetic data might be difficult to determine,Synthetic data might be used to evade human subjects research protections,Researchers using synthetic data might not disclose that their studies rely on synthetic data,Synthetic data uses might disincentivize rese…	Selected	Not Selected	Selected	Selected	Selected	Not Selected	Selected
R_1dEUJ0gJv5FEqwb	Ethics researcher; ethicist; ethics or compliance officer; Institutional Review Board (IRB) member, director, or administrator; or similar	Synthetic data might disincentivize researchers from engaging individuals, groups, and communities who are underrepresented,Synthetic data might cause problems with accountability,The quality of synthetic data might be difficult to determine,Synthetic data might be used to evade human subjects research protections,Researchers using synthetic data might not disclose that their studies rely on synt…	Selected	Selected	Selected	Selected	Selected	Selected	Selected
R_ANkMvafzDexSE01	Neither of these. I would describe my professional role as:	Synthetic data might disincentivize researchers from engaging individuals, groups, and communities who are underrepresented,Synthetic data might cause problems with accountability,The quality of synthetic data might be difficult to determine,Researchers using synthetic data might not disclose that their studies rely on synthetic data,Synthetic data might exacerbate data inequities	Selected	Selected	Selected	Not Selected	Selected	Selected	Not Selected
R_do6B8lskb1FLB0R	Ethics researcher; ethicist; ethics or compliance officer; Institutional Review Board (IRB) member, director, or administrator; or similar	I have other concerns: (please describe)	Not Selected	Not Selected	Not Selected	Not Selected	Not Selected	Not Selected	Not Selected
R_1NsHQw5ztCg9jI3	Data scientist or engineer; informaticist or informatician; AI/ML developer or user; information, technology, or content officer; or similar	The quality of synthetic data might be difficult to determine,Researchers using synthetic data might not disclose that their studies rely on synthetic data	Not Selected	Not Selected	Selected	Not Selected	Selected	Not Selected	Not Selected
R_1OlwdrlJLovj2Zw	Data scientist or engineer; informaticist or informatician; AI/ML developer or user; information, technology, or content officer; or similar	Synthetic data might disincentivize researchers from engaging individuals, groups, and communities who are underrepresented,Synthetic data might cause problems with accountability,The quality of synthetic data might be difficult to determine,Researchers using synthetic data might not disclose that their studies rely on synthetic data,Synthetic data might exacerbate data inequities,Synthetic data …	Selected	Selected	Selected	Not Selected	Selected	Selected	Selected
R_7VODnm1pSD5sanT	Neither of these. I would describe my professional role as:	The quality of synthetic data might be difficult to determine,Synthetic data might exacerbate data inequities,Synthetic data uses might disincentivize researchers from returning study findings to individuals, groups, and communities,I have other concerns: (please describe)	Not Selected	Not Selected	Selected	Not Selected	Not Selected	Selected	Selected
R_7OtMjprX1hGCeC5	Ethics researcher; ethicist; ethics or compliance officer; Institutional Review Board (IRB) member, director, or administrator; or similar	Synthetic data might cause problems with accountability,The quality of synthetic data might be difficult to determine,Synthetic data might be used to evade human subjects research protections,Researchers using synthetic data might not disclose that their studies rely on synthetic data,Synthetic data might exacerbate data inequities	Not Selected	Selected	Selected	Selected	Selected	Selected	Not Selected
R_1nOOmS8UT5fD61T	Neither of these. I would describe my professional role as:	Synthetic data might disincentivize researchers from engaging individuals, groups, and communities who are underrepresented,The quality of synthetic data might be difficult to determine,Researchers using synthetic data might not disclose that their studies rely on synthetic data,Synthetic data might exacerbate data inequities	Selected	Not Selected	Selected	Not Selected	Selected	Selected	Not Selected
R_3Jaad3SlkpUOCNa	Ethics researcher; ethicist; ethics or compliance officer; Institutional Review Board (IRB) member, director, or administrator; or similar	Synthetic data might disincentivize researchers from engaging individuals, groups, and communities who are underrepresented,The quality of synthetic data might be difficult to determine,Synthetic data might be used to evade human subjects research protections,Researchers using synthetic data might not disclose that their studies rely on synthetic data,Synthetic data might exacerbate data inequiti…	Selected	Not Selected	Selected	Selected	Selected	Selected	Not Selected
R_tMqo4mCclBRDUwF	Data scientist or engineer; informaticist or informatician; AI/ML developer or user; information, technology, or content officer; or similar	The quality of synthetic data might be difficult to determine,Synthetic data might be used to evade human subjects research protections,Researchers using synthetic data might not disclose that their studies rely on synthetic data,Synthetic data uses might disincentivize researchers from returning study findings to individuals, groups, and communities,I have other concerns: (please describe)	Not Selected	Not Selected	Selected	Selected	Selected	Not Selected	Selected
R_wLQj1nS0QAjFAPL	Neither of these. I would describe my professional role as:	Synthetic data might disincentivize researchers from engaging individuals, groups, and communities who are underrepresented,Synthetic data might cause problems with accountability,The quality of synthetic data might be difficult to determine,Synthetic data might be used to evade human subjects research protections,Researchers using synthetic data might not disclose that their studies rely on synt…	Selected	Selected	Selected	Selected	Selected	Selected	Selected
R_3DeyaOb65SyDnEG	Data scientist or engineer; informaticist or informatician; AI/ML developer or user; information, technology, or content officer; or similar	Synthetic data might disincentivize researchers from engaging individuals, groups, and communities who are underrepresented,Synthetic data might cause problems with accountability,The quality of synthetic data might be difficult to determine,Synthetic data uses might disincentivize researchers from returning study findings to individuals, groups, and communities	Selected	Selected	Selected	Not Selected	Not Selected	Not Selected	Selected
R_3DbUTnnsLQbTMTa	Data scientist or engineer; informaticist or informatician; AI/ML developer or user; information, technology, or content officer; or similar	The quality of synthetic data might be difficult to determine	Not Selected	Not Selected	Selected	Not Selected	Not Selected	Not Selected	Not Selected
R_1pWH6AtxbtiVY8h	Ethics researcher; ethicist; ethics or compliance officer; Institutional Review Board (IRB) member, director, or administrator; or similar	Synthetic data might disincentivize researchers from engaging individuals, groups, and communities who are underrepresented,Synthetic data might cause problems with accountability,The quality of synthetic data might be difficult to determine,Synthetic data might be used to evade human subjects research protections,Researchers using synthetic data might not disclose that their studies rely on synt…	Selected	Selected	Selected	Selected	Selected	Selected	Selected
R_1EiDjHVv6D8NyaL	Data scientist or engineer; informaticist or informatician; AI/ML developer or user; information, technology, or content officer; or similar	The quality of synthetic data might be difficult to determine,Researchers using synthetic data might not disclose that their studies rely on synthetic data	Not Selected	Not Selected	Selected	Not Selected	Selected	Not Selected	Not Selected
R_pEpvJFYlKPyR0Pf	Neither of these. I would describe my professional role as:		Not Selected	Not Selected	Not Selected	Not Selected	Not Selected	Not Selected	Not Selected
R_3jYtMUXLU8UwxUf	Neither of these. I would describe my professional role as:	Synthetic data might disincentivize researchers from engaging individuals, groups, and communities who are underrepresented,Synthetic data might cause problems with accountability,The quality of synthetic data might be difficult to determine,Synthetic data might be used to evade human subjects research protections,Researchers using synthetic data might not disclose that their studies rely on synt…	Selected	Selected	Selected	Selected	Selected	Selected	Selected
R_2bGXirAOPXmHWya	Ethics researcher; ethicist; ethics or compliance officer; Institutional Review Board (IRB) member, director, or administrator; or similar	Synthetic data might disincentivize researchers from engaging individuals, groups, and communities who are underrepresented,Synthetic data might cause problems with accountability,The quality of synthetic data might be difficult to determine,Synthetic data might be used to evade human subjects research protections,Researchers using synthetic data might not disclose that their studies rely on synt…	Selected	Selected	Selected	Selected	Selected	Selected	Selected
R_2f8UDK744KiEGFP	Data scientist or engineer; informaticist or informatician; AI/ML developer or user; information, technology, or content officer; or similar	The quality of synthetic data might be difficult to determine,Synthetic data might be used to evade human subjects research protections,Researchers using synthetic data might not disclose that their studies rely on synthetic data,Synthetic data might exacerbate data inequities	Not Selected	Not Selected	Selected	Selected	Selected	Selected	Not Selected
R_3Jq3aQwhex2oebW	Neither of these. I would describe my professional role as:	Synthetic data might exacerbate data inequities	Not Selected	Not Selected	Not Selected	Not Selected	Not Selected	Selected	Not Selected
R_1geE0AOEKfUh37f	Neither of these. I would describe my professional role as:	Synthetic data might disincentivize researchers from engaging individuals, groups, and communities who are underrepresented,Synthetic data might cause problems with accountability,The quality of synthetic data might be difficult to determine,Researchers using synthetic data might not disclose that their studies rely on synthetic data,Synthetic data might exacerbate data inequities	Selected	Selected	Selected	Not Selected	Selected	Selected	Not Selected
R_2YFDeSiSCpYLlcl	Neither of these. I would describe my professional role as:	I have other concerns: (please describe)	Not Selected	Not Selected	Not Selected	Not Selected	Not Selected	Not Selected	Not Selected
R_2v68bK3gouvVlg2	Ethics researcher; ethicist; ethics or compliance officer; Institutional Review Board (IRB) member, director, or administrator; or similar	Synthetic data might disincentivize researchers from engaging individuals, groups, and communities who are underrepresented,Synthetic data might cause problems with accountability,The quality of synthetic data might be difficult to determine,Synthetic data might be used to evade human subjects research protections,Researchers using synthetic data might not disclose that their studies rely on synt…	Selected	Selected	Selected	Selected	Selected	Selected	Not Selected
R_28NA3MiVsnB5Pyp	Data scientist or engineer; informaticist or informatician; AI/ML developer or user; information, technology, or content officer; or similar	Synthetic data might disincentivize researchers from engaging individuals, groups, and communities who are underrepresented,The quality of synthetic data might be difficult to determine,Researchers using synthetic data might not disclose that their studies rely on synthetic data,Synthetic data might exacerbate data inequities	Selected	Not Selected	Selected	Not Selected	Selected	Selected	Not Selected
R_1CmuwiI8UqEtXQl	Neither of these. I would describe my professional role as:	Synthetic data might cause problems with accountability,The quality of synthetic data might be difficult to determine	Not Selected	Selected	Selected	Not Selected	Not Selected	Not Selected	Not Selected
R_26fKHeuttWxLYai	Data scientist or engineer; informaticist or informatician; AI/ML developer or user; information, technology, or content officer; or similar	Researchers using synthetic data might not disclose that their studies rely on synthetic data	Not Selected	Not Selected	Not Selected	Not Selected	Selected	Not Selected	Not Selected
R_2pMlQTPcjOx9KcX	Neither of these. I would describe my professional role as:	Synthetic data might cause problems with accountability,The quality of synthetic data might be difficult to determine,I have other concerns: (please describe)	Not Selected	Selected	Selected	Not Selected	Not Selected	Not Selected	Not Selected
R_1OGYyuEwMRREMLK	Data scientist or engineer; informaticist or informatician; AI/ML developer or user; information, technology, or content officer; or similar	The quality of synthetic data might be difficult to determine,Synthetic data might exacerbate data inequities,I have other concerns: (please describe)	Not Selected	Not Selected	Selected	Not Selected	Not Selected	Selected	Not Selected
R_27kcIMjHTUqgMl5	Ethics researcher; ethicist; ethics or compliance officer; Institutional Review Board (IRB) member, director, or administrator; or similar	Synthetic data might disincentivize researchers from engaging individuals, groups, and communities who are underrepresented,Synthetic data might cause problems with accountability,The quality of synthetic data might be difficult to determine,Synthetic data might be used to evade human subjects research protections,Synthetic data might exacerbate data inequities,Synthetic data uses might disincent…	Selected	Selected	Selected	Selected	Not Selected	Selected	Selected
R_2bODbTCa9XLYaBB	Neither of these. I would describe my professional role as:	Synthetic data might cause problems with accountability,The quality of synthetic data might be difficult to determine,Researchers using synthetic data might not disclose that their studies rely on synthetic data,Synthetic data uses might disincentivize researchers from returning study findings to individuals, groups, and communities	Not Selected	Selected	Selected	Not Selected	Selected	Not Selected	Selected
R_2ROAVz4ByKcqneq	Data scientist or engineer; informaticist or informatician; AI/ML developer or user; information, technology, or content officer; or similar	Synthetic data might disincentivize researchers from engaging individuals, groups, and communities who are underrepresented,Synthetic data might cause problems with accountability,The quality of synthetic data might be difficult to determine,Synthetic data might exacerbate data inequities,Synthetic data uses might disincentivize researchers from returning study findings to individuals, groups, an…	Selected	Selected	Selected	Not Selected	Not Selected	Selected	Selected
R_1GC5SInSrTVrKKX	Neither of these. I would describe my professional role as:	Synthetic data might disincentivize researchers from engaging individuals, groups, and communities who are underrepresented,The quality of synthetic data might be difficult to determine,Synthetic data might exacerbate data inequities,Synthetic data uses might disincentivize researchers from returning study findings to individuals, groups, and communities	Selected	Not Selected	Selected	Not Selected	Not Selected	Selected	Selected
R_3MQMkZZUaOl4sD2	Ethics researcher; ethicist; ethics or compliance officer; Institutional Review Board (IRB) member, director, or administrator; or similar	Synthetic data might disincentivize researchers from engaging individuals, groups, and communities who are underrepresented,Synthetic data might cause problems with accountability,Synthetic data might be used to evade human subjects research protections,Researchers using synthetic data might not disclose that their studies rely on synthetic data,Synthetic data might exacerbate data inequities,Syn…	Selected	Selected	Not Selected	Selected	Selected	Selected	Selected
R_1QLPn89oqsOGeOj	Data scientist or engineer; informaticist or informatician; AI/ML developer or user; information, technology, or content officer; or similar	Synthetic data might disincentivize researchers from engaging individuals, groups, and communities who are underrepresented,The quality of synthetic data might be difficult to determine,Synthetic data might exacerbate data inequities,Synthetic data uses might disincentivize researchers from returning study findings to individuals, groups, and communities	Selected	Not Selected	Selected	Not Selected	Not Selected	Selected	Selected
R_2QR56rmtAgcgE1l	Neither of these. I would describe my professional role as:	Synthetic data might disincentivize researchers from engaging individuals, groups, and communities who are underrepresented,Synthetic data might cause problems with accountability,The quality of synthetic data might be difficult to determine,Researchers using synthetic data might not disclose that their studies rely on synthetic data,Synthetic data might exacerbate data inequities,Synthetic data …	Selected	Selected	Selected	Not Selected	Selected	Selected	Selected
R_3egZCZ4PG1ZNkLI	Data scientist or engineer; informaticist or informatician; AI/ML developer or user; information, technology, or content officer; or similar	Synthetic data might cause problems with accountability,The quality of synthetic data might be difficult to determine,Researchers using synthetic data might not disclose that their studies rely on synthetic data,Synthetic data might exacerbate data inequities,Synthetic data uses might disincentivize researchers from returning study findings to individuals, groups, and communities	Not Selected	Selected	Selected	Not Selected	Selected	Selected	Selected
R_80ro3PpZ3bQkWtj	Ethics researcher; ethicist; ethics or compliance officer; Institutional Review Board (IRB) member, director, or administrator; or similar	Synthetic data might disincentivize researchers from engaging individuals, groups, and communities who are underrepresented,Synthetic data might cause problems with accountability,The quality of synthetic data might be difficult to determine,Synthetic data might be used to evade human subjects research protections,Researchers using synthetic data might not disclose that their studies rely on synt…	Selected	Selected	Selected	Selected	Selected	Selected	Not Selected
R_2VkImC7zllKybeD	Data scientist or engineer; informaticist or informatician; AI/ML developer or user; information, technology, or content officer; or similar	The quality of synthetic data might be difficult to determine	Not Selected	Not Selected	Selected	Not Selected	Not Selected	Not Selected	Not Selected
R_00qzKEaBTyGIMHn	Neither of these. I would describe my professional role as:	I have other concerns: (please describe)	Not Selected	Not Selected	Not Selected	Not Selected	Not Selected	Not Selected	Not Selected
R_2tbamXMkzfN4cd9	Ethics researcher; ethicist; ethics or compliance officer; Institutional Review Board (IRB) member, director, or administrator; or similar	Synthetic data might disincentivize researchers from engaging individuals, groups, and communities who are underrepresented,The quality of synthetic data might be difficult to determine,Researchers using synthetic data might not disclose that their studies rely on synthetic data	Selected	Not Selected	Selected	Not Selected	Selected	Not Selected	Not Selected
R_2fjjXaemkf29yJQ	Data scientist or engineer; informaticist or informatician; AI/ML developer or user; information, technology, or content officer; or similar	The quality of synthetic data might be difficult to determine,Synthetic data might exacerbate data inequities,Synthetic data uses might disincentivize researchers from returning study findings to individuals, groups, and communities,I have other concerns: (please describe)	Not Selected	Not Selected	Selected	Not Selected	Not Selected	Selected	Selected
R_1H8KjeqhdqSBRL7	Neither of these. I would describe my professional role as:	I have other concerns: (please describe)	Not Selected	Not Selected	Not Selected	Not Selected	Not Selected	Not Selected	Not Selected
R_2t0aFzFBp7qAjk6	Ethics researcher; ethicist; ethics or compliance officer; Institutional Review Board (IRB) member, director, or administrator; or similar	Synthetic data might disincentivize researchers from engaging individuals, groups, and communities who are underrepresented,The quality of synthetic data might be difficult to determine,Researchers using synthetic data might not disclose that their studies rely on synthetic data,Synthetic data might exacerbate data inequities	Selected	Not Selected	Selected	Not Selected	Selected	Selected	Not Selected
R_r39tRBZTUy48LHr	Ethics researcher; ethicist; ethics or compliance officer; Institutional Review Board (IRB) member, director, or administrator; or similar	The quality of synthetic data might be difficult to determine,Synthetic data might be used to evade human subjects research protections,Researchers using synthetic data might not disclose that their studies rely on synthetic data,Synthetic data uses might disincentivize researchers from returning study findings to individuals, groups, and communities	Not Selected	Not Selected	Selected	Selected	Selected	Not Selected	Selected
R_2s7SsRKVuc09jyk	Ethics researcher; ethicist; ethics or compliance officer; Institutional Review Board (IRB) member, director, or administrator; or similar	Synthetic data might cause problems with accountability,The quality of synthetic data might be difficult to determine,Synthetic data might be used to evade human subjects research protections,Researchers using synthetic data might not disclose that their studies rely on synthetic data,Synthetic data might exacerbate data inequities,I have other concerns: (please describe)	Not Selected	Selected	Selected	Selected	Selected	Selected	Not Selected
R_9tuaM3kKqHw7Cgx	Ethics researcher; ethicist; ethics or compliance officer; Institutional Review Board (IRB) member, director, or administrator; or similar	Synthetic data might disincentivize researchers from engaging individuals, groups, and communities who are underrepresented,Synthetic data might cause problems with accountability,The quality of synthetic data might be difficult to determine,Synthetic data might be used to evade human subjects research protections,Researchers using synthetic data might not disclose that their studies rely on synt…	Selected	Selected	Selected	Selected	Selected	Selected	Selected
R_3EEcToN38F0y8mo	Ethics researcher; ethicist; ethics or compliance officer; Institutional Review Board (IRB) member, director, or administrator; or similar	Synthetic data might cause problems with accountability,The quality of synthetic data might be difficult to determine,Synthetic data might be used to evade human subjects research protections,Researchers using synthetic data might not disclose that their studies rely on synthetic data,Synthetic data might exacerbate data inequities,Synthetic data uses might disincentivize researchers from returni…	Not Selected	Selected	Selected	Selected	Selected	Selected	Selected
R_30f0tOiwszUkERo	Data scientist or engineer; informaticist or informatician; AI/ML developer or user; information, technology, or content officer; or similar	Synthetic data might disincentivize researchers from engaging individuals, groups, and communities who are underrepresented,The quality of synthetic data might be difficult to determine,Synthetic data might be used to evade human subjects research protections,Researchers using synthetic data might not disclose that their studies rely on synthetic data,Synthetic data uses might disincentivize rese…	Selected	Not Selected	Selected	Selected	Selected	Not Selected	Selected
R_VISKlAMVSTzzEUp	Data scientist or engineer; informaticist or informatician; AI/ML developer or user; information, technology, or content officer; or similar	Synthetic data might disincentivize researchers from engaging individuals, groups, and communities who are underrepresented,Synthetic data might cause problems with accountability,The quality of synthetic data might be difficult to determine,Synthetic data might be used to evade human subjects research protections,Synthetic data might exacerbate data inequities,I have other concerns: (please desc…	Selected	Selected	Selected	Selected	Not Selected	Selected	Not Selected
R_2VIOwDUkslDQuBh	Ethics researcher; ethicist; ethics or compliance officer; Institutional Review Board (IRB) member, director, or administrator; or similar	Synthetic data might disincentivize researchers from engaging individuals, groups, and communities who are underrepresented,Synthetic data might cause problems with accountability,The quality of synthetic data might be difficult to determine,Synthetic data might be used to evade human subjects research protections,Researchers using synthetic data might not disclose that their studies rely on synt…	Selected	Selected	Selected	Selected	Selected	Selected	Selected
R_SPhYLuL0Z14Okut	Neither of these. I would describe my professional role as:	Synthetic data might cause problems with accountability	Not Selected	Selected	Not Selected	Not Selected	Not Selected	Not Selected	Not Selected
R_2PAv3ivskPkYLma	Neither of these. I would describe my professional role as:	The quality of synthetic data might be difficult to determine,Researchers using synthetic data might not disclose that their studies rely on synthetic data,Synthetic data might exacerbate data inequities,I have other concerns: (please describe)	Not Selected	Not Selected	Selected	Not Selected	Selected	Selected	Not Selected
						Not Selected	Not Selected	Not Selected	Not Selected
								Not Selected	Not Selected
			Synthetic data might disincentivize researchers from engaging individuals, groups, andcommunities who are underrepresented	Synthetic data might cause problems with accountability	The quality of synthetic data might be difficult to determine	Synthetic data might be used to evade human subjects research protections	Researchers using synthetic data might not disclose that their studies rely on synthetic data	Synthetic data might exacerbate data inequities	Synthetic data uses might disincentivize researchers from returning study findings toindividuals, groups, and communities
		Total	75	75	75	75	75	75	75
		Selected	38	34	62	32	49	49	32
		Not Selected	37	41	13	43	26	26	43
		Frequency selected	0.506667	0.453333	0.826667	0.426667	0.653333	0.653333	0.426667

## Sheet: Research Q3 for Fig6
Response ID	Professional Role - Selected Choice	Initial Impression of Ethics-Focused Checklists
ResponseId	Q6	Q20				Strongly Oppose	Oppose	Support	Strongly Support	Total Responses		Strongly Oppose	0.0285714
R_2VkImC7zllKybeD	Data scientist or engineer; informaticist or informatician; AI/ML developer or user; information, technology, or content officer; or similar				Total Counts		3	37	28	68		Oppose	0.0428571
R_1EiDjHVv6D8NyaL	Data scientist or engineer; informaticist or informatician; AI/ML developer or user; information, technology, or content officer; or similar	I OPPOSE the idea of ethics-focused computational checklists.			Total Frequency	0	0.0428571	0.528571	0.4			Support	0.528571
R_2fjjXaemkf29yJQ	Data scientist or engineer; informaticist or informatician; AI/ML developer or user; information, technology, or content officer; or similar	I OPPOSE the idea of ethics-focused computational checklists.			Item Nonresponse = 5							Strongly Support	0.4
R_VISKlAMVSTzzEUp	Data scientist or engineer; informaticist or informatician; AI/ML developer or user; information, technology, or content officer; or similar	I OPPOSE the idea of ethics-focused computational checklists.						0.955882	65
R_3IQtKoKcJmwZT5d	Data scientist or engineer; informaticist or informatician; AI/ML developer or user; information, technology, or content officer; or similar	I STRONGLY SUPPORT the idea of ethics-focused computational checklists.
R_1NtvjUiVmzNxN6G	Data scientist or engineer; informaticist or informatician; AI/ML developer or user; information, technology, or content officer; or similar	I STRONGLY SUPPORT the idea of ethics-focused computational checklists.
R_3HGrth2dYQMvsKI	Data scientist or engineer; informaticist or informatician; AI/ML developer or user; information, technology, or content officer; or similar	I STRONGLY SUPPORT the idea of ethics-focused computational checklists.
R_9AFNr03K0zb4B33	Data scientist or engineer; informaticist or informatician; AI/ML developer or user; information, technology, or content officer; or similar	I STRONGLY SUPPORT the idea of ethics-focused computational checklists.
R_2f8UDK744KiEGFP	Data scientist or engineer; informaticist or informatician; AI/ML developer or user; information, technology, or content officer; or similar	I STRONGLY SUPPORT the idea of ethics-focused computational checklists.
R_26fKHeuttWxLYai	Data scientist or engineer; informaticist or informatician; AI/ML developer or user; information, technology, or content officer; or similar	I STRONGLY SUPPORT the idea of ethics-focused computational checklists.
R_1OGYyuEwMRREMLK	Data scientist or engineer; informaticist or informatician; AI/ML developer or user; information, technology, or content officer; or similar	I STRONGLY SUPPORT the idea of ethics-focused computational checklists.
R_1QLPn89oqsOGeOj	Data scientist or engineer; informaticist or informatician; AI/ML developer or user; information, technology, or content officer; or similar	I STRONGLY SUPPORT the idea of ethics-focused computational checklists.
R_3egZCZ4PG1ZNkLI	Data scientist or engineer; informaticist or informatician; AI/ML developer or user; information, technology, or content officer; or similar	I STRONGLY SUPPORT the idea of ethics-focused computational checklists.
R_2R1WmaCrvczKsg0	Data scientist or engineer; informaticist or informatician; AI/ML developer or user; information, technology, or content officer; or similar	I SUPPORT the idea of ethics-focused computational checklists.
R_3QDjgkSpYjTCXuM	Data scientist or engineer; informaticist or informatician; AI/ML developer or user; information, technology, or content officer; or similar	I SUPPORT the idea of ethics-focused computational checklists.
R_3lJlHjDhhLFxlCP	Data scientist or engineer; informaticist or informatician; AI/ML developer or user; information, technology, or content officer; or similar	I SUPPORT the idea of ethics-focused computational checklists.
R_1NsHQw5ztCg9jI3	Data scientist or engineer; informaticist or informatician; AI/ML developer or user; information, technology, or content officer; or similar	I SUPPORT the idea of ethics-focused computational checklists.
R_1OlwdrlJLovj2Zw	Data scientist or engineer; informaticist or informatician; AI/ML developer or user; information, technology, or content officer; or similar	I SUPPORT the idea of ethics-focused computational checklists.
R_tMqo4mCclBRDUwF	Data scientist or engineer; informaticist or informatician; AI/ML developer or user; information, technology, or content officer; or similar	I SUPPORT the idea of ethics-focused computational checklists.
R_3DeyaOb65SyDnEG	Data scientist or engineer; informaticist or informatician; AI/ML developer or user; information, technology, or content officer; or similar	I SUPPORT the idea of ethics-focused computational checklists.
R_3DbUTnnsLQbTMTa	Data scientist or engineer; informaticist or informatician; AI/ML developer or user; information, technology, or content officer; or similar	I SUPPORT the idea of ethics-focused computational checklists.
R_28NA3MiVsnB5Pyp	Data scientist or engineer; informaticist or informatician; AI/ML developer or user; information, technology, or content officer; or similar	I SUPPORT the idea of ethics-focused computational checklists.
R_2ROAVz4ByKcqneq	Data scientist or engineer; informaticist or informatician; AI/ML developer or user; information, technology, or content officer; or similar	I SUPPORT the idea of ethics-focused computational checklists.
R_30f0tOiwszUkERo	Data scientist or engineer; informaticist or informatician; AI/ML developer or user; information, technology, or content officer; or similar	I SUPPORT the idea of ethics-focused computational checklists.
R_27kcIMjHTUqgMl5	Ethics researcher; ethicist; ethics or compliance officer; Institutional Review Board (IRB) member, director, or administrator; or similar
R_80ro3PpZ3bQkWtj	Ethics researcher; ethicist; ethics or compliance officer; Institutional Review Board (IRB) member, director, or administrator; or similar
R_3EEcToN38F0y8mo	Ethics researcher; ethicist; ethics or compliance officer; Institutional Review Board (IRB) member, director, or administrator; or similar	I STRONGLY OPPOSE the idea of ethics-focused computational checklists.
R_3qWf53JLnODl0aw	Ethics researcher; ethicist; ethics or compliance officer; Institutional Review Board (IRB) member, director, or administrator; or similar	I STRONGLY SUPPORT the idea of ethics-focused computational checklists.
R_1CEnWtWO57mfGk0	Ethics researcher; ethicist; ethics or compliance officer; Institutional Review Board (IRB) member, director, or administrator; or similar	I STRONGLY SUPPORT the idea of ethics-focused computational checklists.
R_2Xb44t6eP0YXkiW	Ethics researcher; ethicist; ethics or compliance officer; Institutional Review Board (IRB) member, director, or administrator; or similar	I STRONGLY SUPPORT the idea of ethics-focused computational checklists.
R_5zQHpMbdNYcOVpv	Ethics researcher; ethicist; ethics or compliance officer; Institutional Review Board (IRB) member, director, or administrator; or similar	I STRONGLY SUPPORT the idea of ethics-focused computational checklists.
R_1dEUJ0gJv5FEqwb	Ethics researcher; ethicist; ethics or compliance officer; Institutional Review Board (IRB) member, director, or administrator; or similar	I STRONGLY SUPPORT the idea of ethics-focused computational checklists.
R_3Jaad3SlkpUOCNa	Ethics researcher; ethicist; ethics or compliance officer; Institutional Review Board (IRB) member, director, or administrator; or similar	I STRONGLY SUPPORT the idea of ethics-focused computational checklists.
R_2bGXirAOPXmHWya	Ethics researcher; ethicist; ethics or compliance officer; Institutional Review Board (IRB) member, director, or administrator; or similar	I STRONGLY SUPPORT the idea of ethics-focused computational checklists.
R_3MQMkZZUaOl4sD2	Ethics researcher; ethicist; ethics or compliance officer; Institutional Review Board (IRB) member, director, or administrator; or similar	I STRONGLY SUPPORT the idea of ethics-focused computational checklists.
R_2tbamXMkzfN4cd9	Ethics researcher; ethicist; ethics or compliance officer; Institutional Review Board (IRB) member, director, or administrator; or similar	I STRONGLY SUPPORT the idea of ethics-focused computational checklists.
R_7O1jbDgc6tdgYCJ	Ethics researcher; ethicist; ethics or compliance officer; Institutional Review Board (IRB) member, director, or administrator; or similar	I SUPPORT the idea of ethics-focused computational checklists.
R_t0B51RUJfipFmVj	Ethics researcher; ethicist; ethics or compliance officer; Institutional Review Board (IRB) member, director, or administrator; or similar	I SUPPORT the idea of ethics-focused computational checklists.
R_2YL1MqzET15ZmV5	Ethics researcher; ethicist; ethics or compliance officer; Institutional Review Board (IRB) member, director, or administrator; or similar	I SUPPORT the idea of ethics-focused computational checklists.
R_1rdkdbJwxXTNFoV	Ethics researcher; ethicist; ethics or compliance officer; Institutional Review Board (IRB) member, director, or administrator; or similar	I SUPPORT the idea of ethics-focused computational checklists.
R_28ZZES2gEy5Pe3I	Ethics researcher; ethicist; ethics or compliance officer; Institutional Review Board (IRB) member, director, or administrator; or similar	I SUPPORT the idea of ethics-focused computational checklists.
R_2rUUf8FpPkxK9HI	Ethics researcher; ethicist; ethics or compliance officer; Institutional Review Board (IRB) member, director, or administrator; or similar	I SUPPORT the idea of ethics-focused computational checklists.
R_do6B8lskb1FLB0R	Ethics researcher; ethicist; ethics or compliance officer; Institutional Review Board (IRB) member, director, or administrator; or similar	I SUPPORT the idea of ethics-focused computational checklists.
R_7OtMjprX1hGCeC5	Ethics researcher; ethicist; ethics or compliance officer; Institutional Review Board (IRB) member, director, or administrator; or similar	I SUPPORT the idea of ethics-focused computational checklists.
R_1pWH6AtxbtiVY8h	Ethics researcher; ethicist; ethics or compliance officer; Institutional Review Board (IRB) member, director, or administrator; or similar	I SUPPORT the idea of ethics-focused computational checklists.
R_2v68bK3gouvVlg2	Ethics researcher; ethicist; ethics or compliance officer; Institutional Review Board (IRB) member, director, or administrator; or similar	I SUPPORT the idea of ethics-focused computational checklists.
R_2t0aFzFBp7qAjk6	Ethics researcher; ethicist; ethics or compliance officer; Institutional Review Board (IRB) member, director, or administrator; or similar	I SUPPORT the idea of ethics-focused computational checklists.
R_r39tRBZTUy48LHr	Ethics researcher; ethicist; ethics or compliance officer; Institutional Review Board (IRB) member, director, or administrator; or similar	I SUPPORT the idea of ethics-focused computational checklists.
R_2s7SsRKVuc09jyk	Ethics researcher; ethicist; ethics or compliance officer; Institutional Review Board (IRB) member, director, or administrator; or similar	I SUPPORT the idea of ethics-focused computational checklists.
R_9tuaM3kKqHw7Cgx	Ethics researcher; ethicist; ethics or compliance officer; Institutional Review Board (IRB) member, director, or administrator; or similar	I SUPPORT the idea of ethics-focused computational checklists.
R_2VIOwDUkslDQuBh	Ethics researcher; ethicist; ethics or compliance officer; Institutional Review Board (IRB) member, director, or administrator; or similar	I SUPPORT the idea of ethics-focused computational checklists.
R_pEpvJFYlKPyR0Pf	Neither of these. I would describe my professional role as:
R_00qzKEaBTyGIMHn	Neither of these. I would describe my professional role as:
R_xa8ixFlBwipfHHj	Neither of these. I would describe my professional role as:	I STRONGLY OPPOSE the idea of ethics-focused computational checklists.
R_2qEFhfPURixbmQ7	Neither of these. I would describe my professional role as:	I STRONGLY SUPPORT the idea of ethics-focused computational checklists.
R_2uDuSW0WwbzCiPq	Neither of these. I would describe my professional role as:	I STRONGLY SUPPORT the idea of ethics-focused computational checklists.
R_ANkMvafzDexSE01	Neither of these. I would describe my professional role as:	I STRONGLY SUPPORT the idea of ethics-focused computational checklists.
R_7VODnm1pSD5sanT	Neither of these. I would describe my professional role as:	I STRONGLY SUPPORT the idea of ethics-focused computational checklists.
R_wLQj1nS0QAjFAPL	Neither of these. I would describe my professional role as:	I STRONGLY SUPPORT the idea of ethics-focused computational checklists.
R_3jYtMUXLU8UwxUf	Neither of these. I would describe my professional role as:	I STRONGLY SUPPORT the idea of ethics-focused computational checklists.
R_3Jq3aQwhex2oebW	Neither of these. I would describe my professional role as:	I STRONGLY SUPPORT the idea of ethics-focused computational checklists.
R_1GC5SInSrTVrKKX	Neither of these. I would describe my professional role as:	I STRONGLY SUPPORT the idea of ethics-focused computational checklists.
R_2QR56rmtAgcgE1l	Neither of these. I would describe my professional role as:	I STRONGLY SUPPORT the idea of ethics-focused computational checklists.
R_2PAv3ivskPkYLma	Neither of these. I would describe my professional role as:	I STRONGLY SUPPORT the idea of ethics-focused computational checklists.
R_rjBZre3ljWKhKH7	Neither of these. I would describe my professional role as:	I SUPPORT the idea of ethics-focused computational checklists.
R_2bN7kfrtvYI7TGB	Neither of these. I would describe my professional role as:	I SUPPORT the idea of ethics-focused computational checklists.
R_0px4aSi62UjQ29X	Neither of these. I would describe my professional role as:	I SUPPORT the idea of ethics-focused computational checklists.
R_1nOOmS8UT5fD61T	Neither of these. I would describe my professional role as:	I SUPPORT the idea of ethics-focused computational checklists.
R_1geE0AOEKfUh37f	Neither of these. I would describe my professional role as:	I SUPPORT the idea of ethics-focused computational checklists.
R_2YFDeSiSCpYLlcl	Neither of these. I would describe my professional role as:	I SUPPORT the idea of ethics-focused computational checklists.
R_1CmuwiI8UqEtXQl	Neither of these. I would describe my professional role as:	I SUPPORT the idea of ethics-focused computational checklists.
R_2pMlQTPcjOx9KcX	Neither of these. I would describe my professional role as:	I SUPPORT the idea of ethics-focused computational checklists.
R_2bODbTCa9XLYaBB	Neither of these. I would describe my professional role as:	I SUPPORT the idea of ethics-focused computational checklists.
R_1H8KjeqhdqSBRL7	Neither of these. I would describe my professional role as:	I SUPPORT the idea of ethics-focused computational checklists.
R_SPhYLuL0Z14Okut	Neither of these. I would describe my professional role as:	I SUPPORT the idea of ethics-focused computational checklists.

## Sheet: Ranking Features for Fig7
ResponseId	Q6	Q22_1	Q22_2	Q22_3	Q22_4	Q22_5	Q22_6	Q22_7	Q22_8	Q22_9	Q22_10			#1 Ranking		#2 Ranking		#3 Ranking		Top 3 Ranking
Response ID	Professional Role - Selected Choice	Three Most Important Aspects - Characteristics of the individuals or groups used to train the AI model or dataset	Three Most Important Aspects - Details regarding patient and community engagement during the development of the AI model or dataset	Three Most Important Aspects - Steps taken to reduce bias in the AI model or dataset	Three Most Important Aspects - Steps taken to preserve information privacy and security in the design of the AI model or dataset	Three Most Important Aspects - Diversity of expertise among members of the team who developed the AI model or dataset	Three Most Important Aspects - Reputation of the institution or organization that developed the AI model or dataset	Three Most Important Aspects - Sources of funding that supported the development of the AI model or dataset	Three Most Important Aspects - Steps taken to ensure that access to the AI model or dataset is equitable	Three Most Important Aspects - Informed consent documentation	Three Most Important Aspects - Details regarding any conditions or restrictions on future uses of the AI model or dataset			Count	Frequency	Count	Frequency	Count	Frequency	Count	Frequency							Ranked #3	Ranked #2	Ranked #1	Ranked as a Top 3 (#1, #2, or #3) Feature
R_3IQtKoKcJmwZT5d	Data scientist or engineer; informaticist or informatician; AI/ML developer or user; information, technology, or content officer; or similar					2			3	1			Three Most Important Aspects - Characteristics of the individuals or groups used to train the AI model or dataset	27	0.36	11	0.146667	11	0.15493	49	0.653333	49					Characteristics of the individuals or groups used to train the AI model or dataset	11	11	27	49
R_1NtvjUiVmzNxN6G	Data scientist or engineer; informaticist or informatician; AI/ML developer or user; information, technology, or content officer; or similar	1		2							3		Three Most Important Aspects - Details regarding patient and community engagement during the development of the AI model or dataset	2	0.0266667	4	0.0533333	8	0.112676	14	0.186667	14					Details regarding patient and community engagement during the development of the AI model or dataset	8	4	2	14
R_3qWf53JLnODl0aw	Ethics researcher; ethicist; ethics or compliance officer; Institutional Review Board (IRB) member, director, or administrator; or similar	1		2		3							Three Most Important Aspects - Steps taken to reduce bias in the AI model or dataset	16	0.213333	33	0.44	7	0.0985915	56	0.746667	57	Someone ranked this 7				Steps taken to reduce bias in the AI model or dataset	7	33	16	56
R_xa8ixFlBwipfHHj	Neither of these. I would describe my professional role as:	1		2	2	1		3					Three Most Important Aspects - Steps taken to preserve information privacy and security in the design of the AI model or dataset	10	0.133333	5	0.0666667	9	0.126761	24	0.32	25	someone ranked this 5				Steps taken to preserve information privacy and security in the design of the AI model or dataset	9	5	10	24
R_rjBZre3ljWKhKH7	Neither of these. I would describe my professional role as:	3			1						2		Three Most Important Aspects - Diversity of expertise among members of the team who developed the AI model or dataset	1	0.0133333	4	0.0533333	5	0.0704225	10	0.133333	11	Someone ranked this 4				Diversity of expertise among members of the team who developed the AI model or dataset	5	4	1	10
R_3HGrth2dYQMvsKI	Data scientist or engineer; informaticist or informatician; AI/ML developer or user; information, technology, or content officer; or similar		3	2					1				Three Most Important Aspects - Reputation of the institution or organization that developed the AI model or dataset	1	0.0133333	0	0	2	0.028169	3	0.04	3					Reputation of the institution or organization that developed the AI model or dataset	2	0	1	3
R_2R1WmaCrvczKsg0	Data scientist or engineer; informaticist or informatician; AI/ML developer or user; information, technology, or content officer; or similar	1		2							3		Three Most Important Aspects - Sources of funding that supported the development of the AI model or dataset	0	0	2	0.0266667	12	0.169014	14	0.186667	15	Someone ranked it 8				Sources of funding that supported the development of the AI model or dataset	12	2	0	14
R_7O1jbDgc6tdgYCJ	Ethics researcher; ethicist; ethics or compliance officer; Institutional Review Board (IRB) member, director, or administrator; or similar	3		1					2				Three Most Important Aspects - Steps taken to ensure that access to the AI model or dataset is equitable	7	0.0933333	9	0.12	8	0.112676	24	0.32	25	Unclear extra				Steps taken to ensure that access to the AI model or dataset is equitable	8	9	7	24
R_1CEnWtWO57mfGk0	Ethics researcher; ethicist; ethics or compliance officer; Institutional Review Board (IRB) member, director, or administrator; or similar			1					2		3		Three Most Important Aspects - Informed consent documentation	7	0.0933333	3	0.04	2	0.028169	12	0.16	13	Unclear extra				Informed consent documentation	2	3	7	12
R_t0B51RUJfipFmVj	Ethics researcher; ethicist; ethics or compliance officer; Institutional Review Board (IRB) member, director, or administrator; or similar	1		2									Three Most Important Aspects - Details regarding any conditions or restrictions on future uses of the AI model or dataset	1	0.0133333	4	0.0533333	7	0.0985915	12	0.16	13	Someone ranked this 6				Details regarding any conditions or restrictions on future uses of the AI model or dataset	7	4	1	12
R_2YL1MqzET15ZmV5	Ethics researcher; ethicist; ethics or compliance officer; Institutional Review Board (IRB) member, director, or administrator; or similar	1		3						2				72		75		71		218
R_2Xb44t6eP0YXkiW	Ethics researcher; ethicist; ethics or compliance officer; Institutional Review Board (IRB) member, director, or administrator; or similar	1		2		3
R_2bN7kfrtvYI7TGB	Neither of these. I would describe my professional role as:	1		2		3
R_3QDjgkSpYjTCXuM	Data scientist or engineer; informaticist or informatician; AI/ML developer or user; information, technology, or content officer; or similar			3	2					1
R_1rdkdbJwxXTNFoV	Ethics researcher; ethicist; ethics or compliance officer; Institutional Review Board (IRB) member, director, or administrator; or similar			1	3						2
R_5zQHpMbdNYcOVpv	Ethics researcher; ethicist; ethics or compliance officer; Institutional Review Board (IRB) member, director, or administrator; or similar		3	2	1
R_9AFNr03K0zb4B33	Data scientist or engineer; informaticist or informatician; AI/ML developer or user; information, technology, or content officer; or similar	1		2	3
R_28ZZES2gEy5Pe3I	Ethics researcher; ethicist; ethics or compliance officer; Institutional Review Board (IRB) member, director, or administrator; or similar			1				3			2
R_2qEFhfPURixbmQ7	Neither of these. I would describe my professional role as:	3		1		2
R_0px4aSi62UjQ29X	Neither of these. I would describe my professional role as:		3	1				2
R_3lJlHjDhhLFxlCP	Data scientist or engineer; informaticist or informatician; AI/ML developer or user; information, technology, or content officer; or similar	3			2				1
R_2uDuSW0WwbzCiPq	Neither of these. I would describe my professional role as:	1		2				3
R_2rUUf8FpPkxK9HI	Ethics researcher; ethicist; ethics or compliance officer; Institutional Review Board (IRB) member, director, or administrator; or similar	1		2	3
R_1dEUJ0gJv5FEqwb	Ethics researcher; ethicist; ethics or compliance officer; Institutional Review Board (IRB) member, director, or administrator; or similar	1			3				2
R_ANkMvafzDexSE01	Neither of these. I would describe my professional role as:	2		1	3
R_do6B8lskb1FLB0R	Ethics researcher; ethicist; ethics or compliance officer; Institutional Review Board (IRB) member, director, or administrator; or similar		2	1					3
R_1NsHQw5ztCg9jI3	Data scientist or engineer; informaticist or informatician; AI/ML developer or user; information, technology, or content officer; or similar	1							3		2
R_1OlwdrlJLovj2Zw	Data scientist or engineer; informaticist or informatician; AI/ML developer or user; information, technology, or content officer; or similar	1		2				3
R_7VODnm1pSD5sanT	Neither of these. I would describe my professional role as:	2		3	1
R_7OtMjprX1hGCeC5	Ethics researcher; ethicist; ethics or compliance officer; Institutional Review Board (IRB) member, director, or administrator; or similar	2		1	3
R_1nOOmS8UT5fD61T	Neither of these. I would describe my professional role as:		1	2				3
R_3Jaad3SlkpUOCNa	Ethics researcher; ethicist; ethics or compliance officer; Institutional Review Board (IRB) member, director, or administrator; or similar			1					2		3
R_tMqo4mCclBRDUwF	Data scientist or engineer; informaticist or informatician; AI/ML developer or user; information, technology, or content officer; or similar	3	2	7	5	4	1	8	9	10	6
R_wLQj1nS0QAjFAPL	Neither of these. I would describe my professional role as:	2		1				3
R_3DeyaOb65SyDnEG	Data scientist or engineer; informaticist or informatician; AI/ML developer or user; information, technology, or content officer; or similar			3	1				2
R_3DbUTnnsLQbTMTa	Data scientist or engineer; informaticist or informatician; AI/ML developer or user; information, technology, or content officer; or similar	2						3		1
R_1pWH6AtxbtiVY8h	Ethics researcher; ethicist; ethics or compliance officer; Institutional Review Board (IRB) member, director, or administrator; or similar	2			1					3
R_1EiDjHVv6D8NyaL	Data scientist or engineer; informaticist or informatician; AI/ML developer or user; information, technology, or content officer; or similar	1		2				3
R_pEpvJFYlKPyR0Pf	Neither of these. I would describe my professional role as:
R_3jYtMUXLU8UwxUf	Neither of these. I would describe my professional role as:	2	3		1
R_2bGXirAOPXmHWya	Ethics researcher; ethicist; ethics or compliance officer; Institutional Review Board (IRB) member, director, or administrator; or similar	1		2							3
R_2f8UDK744KiEGFP	Data scientist or engineer; informaticist or informatician; AI/ML developer or user; information, technology, or content officer; or similar	1		2							3
R_3Jq3aQwhex2oebW	Neither of these. I would describe my professional role as:	1	3						2
R_1geE0AOEKfUh37f	Neither of these. I would describe my professional role as:	1		2					3
R_2YFDeSiSCpYLlcl	Neither of these. I would describe my professional role as:			2	1					3
R_2v68bK3gouvVlg2	Ethics researcher; ethicist; ethics or compliance officer; Institutional Review Board (IRB) member, director, or administrator; or similar			1					3	2
R_28NA3MiVsnB5Pyp	Data scientist or engineer; informaticist or informatician; AI/ML developer or user; information, technology, or content officer; or similar	1	3	2
R_1CmuwiI8UqEtXQl	Neither of these. I would describe my professional role as:			1		2		3
R_26fKHeuttWxLYai	Data scientist or engineer; informaticist or informatician; AI/ML developer or user; information, technology, or content officer; or similar	3		2						1
R_2pMlQTPcjOx9KcX	Neither of these. I would describe my professional role as:			2	1				3
R_1OGYyuEwMRREMLK	Data scientist or engineer; informaticist or informatician; AI/ML developer or user; information, technology, or content officer; or similar	1		2					3
R_27kcIMjHTUqgMl5	Ethics researcher; ethicist; ethics or compliance officer; Institutional Review Board (IRB) member, director, or administrator; or similar	3	1		2
R_2bODbTCa9XLYaBB	Neither of these. I would describe my professional role as:	3	2							1
R_2ROAVz4ByKcqneq	Data scientist or engineer; informaticist or informatician; AI/ML developer or user; information, technology, or content officer; or similar	2		3						1
R_1GC5SInSrTVrKKX	Neither of these. I would describe my professional role as:	1		3					2
R_3MQMkZZUaOl4sD2	Ethics researcher; ethicist; ethics or compliance officer; Institutional Review Board (IRB) member, director, or administrator; or similar	3		1		2
R_1QLPn89oqsOGeOj	Data scientist or engineer; informaticist or informatician; AI/ML developer or user; information, technology, or content officer; or similar	1		2				3
R_2QR56rmtAgcgE1l	Neither of these. I would describe my professional role as:
R_3egZCZ4PG1ZNkLI	Data scientist or engineer; informaticist or informatician; AI/ML developer or user; information, technology, or content officer; or similar	1		2							3
R_80ro3PpZ3bQkWtj	Ethics researcher; ethicist; ethics or compliance officer; Institutional Review Board (IRB) member, director, or administrator; or similar
R_2VkImC7zllKybeD	Data scientist or engineer; informaticist or informatician; AI/ML developer or user; information, technology, or content officer; or similar
R_00qzKEaBTyGIMHn	Neither of these. I would describe my professional role as:
R_2tbamXMkzfN4cd9	Ethics researcher; ethicist; ethics or compliance officer; Institutional Review Board (IRB) member, director, or administrator; or similar	3	2						1
R_2fjjXaemkf29yJQ	Data scientist or engineer; informaticist or informatician; AI/ML developer or user; information, technology, or content officer; or similar	1	3	2	2	3	3	2	2	2	1
R_1H8KjeqhdqSBRL7	Neither of these. I would describe my professional role as:	1		2	3
R_2t0aFzFBp7qAjk6	Ethics researcher; ethicist; ethics or compliance officer; Institutional Review Board (IRB) member, director, or administrator; or similar	3		1					2
R_r39tRBZTUy48LHr	Ethics researcher; ethicist; ethics or compliance officer; Institutional Review Board (IRB) member, director, or administrator; or similar	2						3	1
R_2s7SsRKVuc09jyk	Ethics researcher; ethicist; ethics or compliance officer; Institutional Review Board (IRB) member, director, or administrator; or similar	2		1		3
R_9tuaM3kKqHw7Cgx	Ethics researcher; ethicist; ethics or compliance officer; Institutional Review Board (IRB) member, director, or administrator; or similar			2			3		1
R_3EEcToN38F0y8mo	Ethics researcher; ethicist; ethics or compliance officer; Institutional Review Board (IRB) member, director, or administrator; or similar			2	1			3
R_30f0tOiwszUkERo	Data scientist or engineer; informaticist or informatician; AI/ML developer or user; information, technology, or content officer; or similar	1		2	3
R_VISKlAMVSTzzEUp	Data scientist or engineer; informaticist or informatician; AI/ML developer or user; information, technology, or content officer; or similar	2		3					1
R_2VIOwDUkslDQuBh	Ethics researcher; ethicist; ethics or compliance officer; Institutional Review Board (IRB) member, director, or administrator; or similar		3	2					1
R_SPhYLuL0Z14Okut	Neither of these. I would describe my professional role as:			2	3					1
R_2PAv3ivskPkYLma	Neither of these. I would describe my professional role as:			2	1				3
[truncated: 5 more columns]

## Sheet: Q4 sorted tallies for Fig8 Fig9
ResponseId	Q6	Q23	Q24	Q25					Strongly Oppose	Oppose	Support	Strongly Support	Total Responses		Strongly Oppose	0.114286														Response ID	Professional Role - Selected Choice	There is concern about overburdening AI developers and researchers with documentation and other regulatory obligations. Which option best reflects your initial reaction to the idea of creating and using automated processes to validate disclosures of ethics-focused features of AI models and datasets?					Strongly Oppose	Oppose	Support	Strongly Support
Response ID	Professional Role - Selected Choice	There is concern about overburdening AI developers and researchers with documentation and other regulatory obligations. Which option best reflects your initial reaction to the idea of creating and using automated processes to validate disclosures of ethics-focused features of AI models and datasets?	Perceived Effect on Attention	Ethics Checklist Concerns - Selected Choice				Total Counts	8	23	34	5	70		Oppose	0.328571														ResponseId	Q6	Q23				AI developer/user	2	5	13	3	23
R_3IQtKoKcJmwZT5d	Data scientist or engineer; informaticist or informatician; AI/ML developer or user; information, technology, or content officer; or similar	I STRONGLY OPPOSE the idea of automation of ethical considerations for AI models and datasets	Ethics-focused computational checklists would INCREASE the quality of attention given to ethical dimensions of AI models and datasets.	An ethics-focused computational checklist feels like "ethics washing" (e.g., a "rubber stamp" on ethics or a meaningless compliance exercise),The likelihood of adoption is unclear,The consequences of failing to use an ethics-focused computational checklist are unclear,There are questions about who might enforce adherence to an ethics-focused computational checklist				Total Frequency	0.114286	0.328571	0.485714	0.0714286			Support	0.485714														R_3IQtKoKcJmwZT5d	Data scientist or engineer; informaticist or informatician; AI/ML developer or user; information, technology, or content officer; or similar	I STRONGLY OPPOSE the idea of automation of ethical considerations for AI models and datasets				AI ethicist	3	11	11	1	26
R_1NtvjUiVmzNxN6G	Data scientist or engineer; informaticist or informatician; AI/ML developer or user; information, technology, or content officer; or similar	I STRONGLY SUPPORT the idea of automation of ethical considerations for AI models and datasets	Ethics-focused computational checklists would INCREASE the quality of attention given to ethical dimensions of AI models and datasets.	An ethics-focused computational checklist feels like "ethics washing" (e.g., a "rubber stamp" on ethics or a meaningless compliance exercise),An ethics-focused computational checklist would oversimplify the issues,The likelihood of adoption is unclear,There are already too many computational checklists to consider,The consequences of failing to use an ethics-focused computational checklist are un…				Item Nonresponse = 5							Strongly Support	0.0714286														R_1NtvjUiVmzNxN6G	Data scientist or engineer; informaticist or informatician; AI/ML developer or user; information, technology, or content officer; or similar	I STRONGLY SUPPORT the idea of automation of ethical considerations for AI models and datasets									49
R_3HGrth2dYQMvsKI	Data scientist or engineer; informaticist or informatician; AI/ML developer or user; information, technology, or content officer; or similar	I OPPOSE the idea of automation of ethical considerations of AI models and datasets	Ethics-focused computational checklists would INCREASE the quality of attention given to ethical dimensions of AI models and datasets.	An ethics-focused computational checklist would oversimplify the issues,The likelihood of adoption is unclear,The consequences of failing to use an ethics-focused computational checklist are unclear				AI developer/user																						R_3HGrth2dYQMvsKI	Data scientist or engineer; informaticist or informatician; AI/ML developer or user; information, technology, or content officer; or similar	I OPPOSE the idea of automation of ethical considerations of AI models and datasets					AI developer/user	AI ethicist			AI developer/user	AI ethicist
R_2R1WmaCrvczKsg0	Data scientist or engineer; informaticist or informatician; AI/ML developer or user; information, technology, or content officer; or similar	I SUPPORT the idea of automation of ethical considerations for AI models and datasets	Ethics-focused computational checklists would INCREASE the quality of attention given to ethical dimensions of AI models and datasets.	The likelihood of adoption is unclear,The consequences of failing to use an ethics-focused computational checklist are unclear,There are questions about who might enforce adherence to an ethics-focused computational checklist				AI ethicist																						R_2R1WmaCrvczKsg0	Data scientist or engineer; informaticist or informatician; AI/ML developer or user; information, technology, or content officer; or similar	I SUPPORT the idea of automation of ethical considerations for AI models and datasets				Strongly Oppose	2	3		Strongly Oppose	0.0869565	0.115385
R_3QDjgkSpYjTCXuM	Data scientist or engineer; informaticist or informatician; AI/ML developer or user; information, technology, or content officer; or similar	I SUPPORT the idea of automation of ethical considerations for AI models and datasets	Ethics-focused computational checklists would INCREASE the quality of attention given to ethical dimensions of AI models and datasets.	An ethics-focused computational checklist feels like "ethics washing" (e.g., a "rubber stamp" on ethics or a meaningless compliance exercise),The likelihood of adoption is unclear,There are already too many computational checklists to consider																										R_3QDjgkSpYjTCXuM	Data scientist or engineer; informaticist or informatician; AI/ML developer or user; information, technology, or content officer; or similar	I SUPPORT the idea of automation of ethical considerations for AI models and datasets				Oppose	5	11		Oppose	0.217391	0.423077
R_9AFNr03K0zb4B33	Data scientist or engineer; informaticist or informatician; AI/ML developer or user; information, technology, or content officer; or similar	I OPPOSE the idea of automation of ethical considerations of AI models and datasets	Ethics-focused computational checklists would INCREASE the quality of attention given to ethical dimensions of AI models and datasets.	The likelihood of adoption is unclear,There are questions about who might enforce adherence to an ethics-focused computational checklist					Increase	Have no effect	Decrease	Total Responses			Increase	51														R_9AFNr03K0zb4B33	Data scientist or engineer; informaticist or informatician; AI/ML developer or user; information, technology, or content officer; or similar	I OPPOSE the idea of automation of ethical considerations of AI models and datasets				Support	13	11		Support	0.565217	0.423077
R_3lJlHjDhhLFxlCP	Data scientist or engineer; informaticist or informatician; AI/ML developer or user; information, technology, or content officer; or similar	I SUPPORT the idea of automation of ethical considerations for AI models and datasets	Ethics-focused computational checklists would INCREASE the quality of attention given to ethical dimensions of AI models and datasets.					Total Counts	51	13	5	69			Have no effect	13														R_3lJlHjDhhLFxlCP	Data scientist or engineer; informaticist or informatician; AI/ML developer or user; information, technology, or content officer; or similar	I SUPPORT the idea of automation of ethical considerations for AI models and datasets				Strongly Support	3	1		Strongly Support	0.130435	0.0384615
R_1NsHQw5ztCg9jI3	Data scientist or engineer; informaticist or informatician; AI/ML developer or user; information, technology, or content officer; or similar	I SUPPORT the idea of automation of ethical considerations for AI models and datasets	Ethics-focused computational checklists would INCREASE the quality of attention given to ethical dimensions of AI models and datasets.	An ethics-focused computational checklist would oversimplify the issues,There are already too many computational checklists to consider,The consequences of failing to use an ethics-focused computational checklist are unclear				Total Frequency	0.73913	0.188406	0.0724638				Decrease	5														R_1NsHQw5ztCg9jI3	Data scientist or engineer; informaticist or informatician; AI/ML developer or user; information, technology, or content officer; or similar	I SUPPORT the idea of automation of ethical considerations for AI models and datasets
R_1OlwdrlJLovj2Zw	Data scientist or engineer; informaticist or informatician; AI/ML developer or user; information, technology, or content officer; or similar	I OPPOSE the idea of automation of ethical considerations of AI models and datasets	Ethics-focused computational checklists would HAVE NO EFFECT ON the quality of attention given to ethical dimensions of AI models and datasets.	An ethics-focused computational checklist feels like "ethics washing" (e.g., a "rubber stamp" on ethics or a meaningless compliance exercise),An ethics-focused computational checklist would oversimplify the issues,The likelihood of adoption is unclear,There are already too many computational checklists to consider,The consequences of failing to use an ethics-focused computational checklist are un…				Item nonresponse = 6																						R_1OlwdrlJLovj2Zw	Data scientist or engineer; informaticist or informatician; AI/ML developer or user; information, technology, or content officer; or similar	I OPPOSE the idea of automation of ethical considerations of AI models and datasets
R_tMqo4mCclBRDUwF	Data scientist or engineer; informaticist or informatician; AI/ML developer or user; information, technology, or content officer; or similar	I SUPPORT the idea of automation of ethical considerations for AI models and datasets	Ethics-focused computational checklists would INCREASE the quality of attention given to ethical dimensions of AI models and datasets.	An ethics-focused computational checklist feels like "ethics washing" (e.g., a "rubber stamp" on ethics or a meaningless compliance exercise),An ethics-focused computational checklist would oversimplify the issues,There are questions about who might enforce adherence to an ethics-focused computational checklist,It is unclear how an ethics-focused computational checklist would be validated or inte…																										R_tMqo4mCclBRDUwF	Data scientist or engineer; informaticist or informatician; AI/ML developer or user; information, technology, or content officer; or similar	I SUPPORT the idea of automation of ethical considerations for AI models and datasets
R_3DeyaOb65SyDnEG	Data scientist or engineer; informaticist or informatician; AI/ML developer or user; information, technology, or content officer; or similar	I STRONGLY SUPPORT the idea of automation of ethical considerations for AI models and datasets	Ethics-focused computational checklists would INCREASE the quality of attention given to ethical dimensions of AI models and datasets.	An ethics-focused computational checklist feels like "ethics washing" (e.g., a "rubber stamp" on ethics or a meaningless compliance exercise),The consequences of failing to use an ethics-focused computational checklist are unclear,There are questions about who might enforce adherence to an ethics-focused computational checklist																										R_3DeyaOb65SyDnEG	Data scientist or engineer; informaticist or informatician; AI/ML developer or user; information, technology, or content officer; or similar	I STRONGLY SUPPORT the idea of automation of ethical considerations for AI models and datasets
R_3DbUTnnsLQbTMTa	Data scientist or engineer; informaticist or informatician; AI/ML developer or user; information, technology, or content officer; or similar	I SUPPORT the idea of automation of ethical considerations for AI models and datasets	Ethics-focused computational checklists would INCREASE the quality of attention given to ethical dimensions of AI models and datasets.	The consequences of failing to use an ethics-focused computational checklist are unclear,There are questions about who might enforce adherence to an ethics-focused computational checklist																										R_3DbUTnnsLQbTMTa	Data scientist or engineer; informaticist or informatician; AI/ML developer or user; information, technology, or content officer; or similar	I SUPPORT the idea of automation of ethical considerations for AI models and datasets
R_1EiDjHVv6D8NyaL	Data scientist or engineer; informaticist or informatician; AI/ML developer or user; information, technology, or content officer; or similar	I SUPPORT the idea of automation of ethical considerations for AI models and datasets	Ethics-focused computational checklists would HAVE NO EFFECT ON the quality of attention given to ethical dimensions of AI models and datasets.	An ethics-focused computational checklist feels like "ethics washing" (e.g., a "rubber stamp" on ethics or a meaningless compliance exercise),There are already too many computational checklists to consider																										R_1EiDjHVv6D8NyaL	Data scientist or engineer; informaticist or informatician; AI/ML developer or user; information, technology, or content officer; or similar	I SUPPORT the idea of automation of ethical considerations for AI models and datasets
R_2f8UDK744KiEGFP	Data scientist or engineer; informaticist or informatician; AI/ML developer or user; information, technology, or content officer; or similar	I OPPOSE the idea of automation of ethical considerations of AI models and datasets	Ethics-focused computational checklists would INCREASE the quality of attention given to ethical dimensions of AI models and datasets.	The likelihood of adoption is unclear,There are questions about who might enforce adherence to an ethics-focused computational checklist,It is unclear how an ethics-focused computational checklist would be validated or interpreted																										R_2f8UDK744KiEGFP	Data scientist or engineer; informaticist or informatician; AI/ML developer or user; information, technology, or content officer; or similar	I OPPOSE the idea of automation of ethical considerations of AI models and datasets
R_28NA3MiVsnB5Pyp	Data scientist or engineer; informaticist or informatician; AI/ML developer or user; information, technology, or content officer; or similar	I SUPPORT the idea of automation of ethical considerations for AI models and datasets	Ethics-focused computational checklists would INCREASE the quality of attention given to ethical dimensions of AI models and datasets.	An ethics-focused computational checklist feels like "ethics washing" (e.g., a "rubber stamp" on ethics or a meaningless compliance exercise),An ethics-focused computational checklist would oversimplify the issues,The likelihood of adoption is unclear,The consequences of failing to use an ethics-focused computational checklist are unclear,There are questions about who might enforce adherence to a…																										R_28NA3MiVsnB5Pyp	Data scientist or engineer; informaticist or informatician; AI/ML developer or user; information, technology, or content officer; or similar	I SUPPORT the idea of automation of ethical considerations for AI models and datasets
R_26fKHeuttWxLYai	Data scientist or engineer; informaticist or informatician; AI/ML developer or user; information, technology, or content officer; or similar	I STRONGLY OPPOSE the idea of automation of ethical considerations for AI models and datasets	Ethics-focused computational checklists would INCREASE the quality of attention given to ethical dimensions of AI models and datasets.	An ethics-focused computational checklist feels like "ethics washing" (e.g., a "rubber stamp" on ethics or a meaningless compliance exercise),An ethics-focused computational checklist would oversimplify the issues,The likelihood of adoption is unclear,The consequences of failing to use an ethics-focused computational checklist are unclear,There are questions about who might enforce adherence to a…																										R_26fKHeuttWxLYai	Data scientist or engineer; informaticist or informatician; AI/ML developer or user; information, technology, or content officer; or similar	I STRONGLY OPPOSE the idea of automation of ethical considerations for AI models and datasets
R_1OGYyuEwMRREMLK	Data scientist or engineer; informaticist or informatician; AI/ML developer or user; information, technology, or content officer; or similar	I SUPPORT the idea of automation of ethical considerations for AI models and datasets	Ethics-focused computational checklists would INCREASE the quality of attention given to ethical dimensions of AI models and datasets.	The consequences of failing to use an ethics-focused computational checklist are unclear,There are questions about who might enforce adherence to an ethics-focused computational checklist,I have other concerns: (please describe)																										R_1OGYyuEwMRREMLK	Data scientist or engineer; informaticist or informatician; AI/ML developer or user; information, technology, or content officer; or similar	I SUPPORT the idea of automation of ethical considerations for AI models and datasets
R_2ROAVz4ByKcqneq	Data scientist or engineer; informaticist or informatician; AI/ML developer or user; information, technology, or content officer; or similar	I SUPPORT the idea of automation of ethical considerations for AI models and datasets	Ethics-focused computational checklists would INCREASE the quality of attention given to ethical dimensions of AI models and datasets.	The likelihood of adoption is unclear,There are already too many computational checklists to consider,There are questions about who might enforce adherence to an ethics-focused computational checklist																										R_2ROAVz4ByKcqneq	Data scientist or engineer; informaticist or informatician; AI/ML developer or user; information, technology, or content officer; or similar	I SUPPORT the idea of automation of ethical considerations for AI models and datasets
R_1QLPn89oqsOGeOj	Data scientist or engineer; informaticist or informatician; AI/ML developer or user; information, technology, or content officer; or similar	I SUPPORT the idea of automation of ethical considerations for AI models and datasets	Ethics-focused computational checklists would INCREASE the quality of attention given to ethical dimensions of AI models and datasets.	The likelihood of adoption is unclear,There are questions about who might enforce adherence to an ethics-focused computational checklist																										R_1QLPn89oqsOGeOj	Data scientist or engineer; informaticist or informatician; AI/ML developer or user; information, technology, or content officer; or similar	I SUPPORT the idea of automation of ethical considerations for AI models and datasets
R_3egZCZ4PG1ZNkLI	Data scientist or engineer; informaticist or informatician; AI/ML developer or user; information, technology, or content officer; or similar	I STRONGLY SUPPORT the idea of automation of ethical considerations for AI models and datasets	Ethics-focused computational checklists would INCREASE the quality of attention given to ethical dimensions of AI models and datasets.	An ethics-focused computational checklist would oversimplify the issues,The likelihood of adoption is unclear,There are already too many computational checklists to consider,The consequences of failing to use an ethics-focused computational checklist are unclear,There are questions about who might enforce adherence to an ethics-focused computational checklist,It is unclear how an ethics-focused c…																										R_3egZCZ4PG1ZNkLI	Data scientist or engineer; informaticist or informatician; AI/ML developer or user; information, technology, or content officer; or similar	I STRONGLY SUPPORT the idea of automation of ethical considerations for AI models and datasets
R_2VkImC7zllKybeD	Data scientist or engineer; informaticist or informatician; AI/ML developer or user; information, technology, or content officer; or similar																													R_2VkImC7zllKybeD	Data scientist or engineer; informaticist or informatician; AI/ML developer or user; information, technology, or content officer; or similar
R_2fjjXaemkf29yJQ	Data scientist or engineer; informaticist or informatician; AI/ML developer or user; information, technology, or content officer; or similar	I SUPPORT the idea of automation of ethical considerations for AI models and datasets	Ethics-focused computational checklists would HAVE NO EFFECT ON the quality of attention given to ethical dimensions of AI models and datasets.	An ethics-focused computational checklist feels like "ethics washing" (e.g., a "rubber stamp" on ethics or a meaningless compliance exercise),The likelihood of adoption is unclear,The consequences of failing to use an ethics-focused computational checklist are unclear,It is unclear how an ethics-focused computational checklist would be validated or interpreted,An ethics-focused computational chec…																										R_2fjjXaemkf29yJQ	Data scientist or engineer; informaticist or informatician; AI/ML developer or user; information, technology, or content officer; or similar	I SUPPORT the idea of automation of ethical considerations for AI models and datasets
R_30f0tOiwszUkERo	Data scientist or engineer; informaticist or informatician; AI/ML developer or user; information, technology, or content officer; or similar	I SUPPORT the idea of automation of ethical considerations for AI models and datasets	Ethics-focused computational checklists would HAVE NO EFFECT ON the quality of attention given to ethical dimensions of AI models and datasets.	The likelihood of adoption is unclear,The consequences of failing to use an ethics-focused computational checklist are unclear,There are questions about who might enforce adherence to an ethics-focused computational checklist,It is unclear how an ethics-focused computational checklist would be validated or interpreted																										R_30f0tOiwszUkERo	Data scientist or engineer; informaticist or informatician; AI/ML developer or user; information, technology, or content officer; or similar	I SUPPORT the idea of automation of ethical considerations for AI models and datasets
R_VISKlAMVSTzzEUp	Data scientist or engineer; informaticist or informatician; AI/ML developer or user; information, technology, or content officer; or similar	I OPPOSE the idea of automation of ethical considerations of AI models and datasets	Ethics-focused computational checklists would INCREASE the quality of attention given to ethical dimensions of AI models and datasets.	An ethics-focused computational checklist feels like "ethics washing" (e.g., a "rubber stamp" on ethics or a meaningless compliance exercise),An ethics-focused computational checklist would oversimplify the issues,The likelihood of adoption is unclear,The consequences of failing to use an ethics-focused computational checklist are unclear,There are questions about who might enforce adherence to a…																										R_VISKlAMVSTzzEUp	Data scientist or engineer; informaticist or informatician; AI/ML developer or user; information, technology, or content officer; or similar	I OPPOSE the idea of automation of ethical considerations of AI models and datasets
R_3qWf53JLnODl0aw	Ethics researcher; ethicist; ethics or compliance officer; Institutional Review Board (IRB) member, director, or administrator; or similar	I STRONGLY OPPOSE the idea of automation of ethical considerations for AI models and datasets	Ethics-focused computational checklists would INCREASE the quality of attention given to ethical dimensions of AI models and datasets.																											R_3qWf53JLnODl0aw	Ethics researcher; ethicist; ethics or compliance officer; Institutional Review Board (IRB) member, director, or administrator; or similar	I STRONGLY OPPOSE the idea of automation of ethical considerations for AI models and datasets
R_7O1jbDgc6tdgYCJ	Ethics researcher; ethicist; ethics or compliance officer; Institutional Review Board (IRB) member, director, or administrator; or similar	I SUPPORT the idea of automation of ethical considerations for AI models and datasets	Ethics-focused computational checklists would DECREASE the quality of attention given to ethical dimensions of AI models and datasets.	An ethics-focused computational checklist would oversimplify the issues,It is unclear how an ethics-focused computational checklist would be validated or interpreted																										R_7O1jbDgc6tdgYCJ	Ethics researcher; ethicist; ethics or compliance officer; Institutional Review Board (IRB) member, director, or administrator; or similar	I SUPPORT the idea of automation of ethical considerations for AI models and datasets
R_1CEnWtWO57mfGk0	Ethics researcher; ethicist; ethics or compliance officer; Institutional Review Board (IRB) member, director, or administrator; or similar	I SUPPORT the idea of automation of ethical considerations for AI models and datasets	Ethics-focused computational checklists would INCREASE the quality of attention given to ethical dimensions of AI models and datasets.	There are questions about who might enforce adherence to an ethics-focused computational checklist,It is unclear how an ethics-focused computational checklist would be validated or interpreted,An ethics-focused computational checklist raises liability concerns																										R_1CEnWtWO57mfGk0	Ethics researcher; ethicist; ethics or compliance officer; Institutional Review Board (IRB) member, director, or administrator; or similar	I SUPPORT the idea of automation of ethical considerations for AI models and datasets
R_t0B51RUJfipFmVj	Ethics researcher; ethicist; ethics or compliance officer; Institutional Review Board (IRB) member, director, or administrator; or similar	I SUPPORT the idea of automation of ethical considerations for AI models and datasets	Ethics-focused computational checklists would INCREASE the quality of attention given to ethical dimensions of AI models and datasets.	An ethics-focused computational checklist feels like "ethics washing" (e.g., a "rubber stamp" on ethics or a meaningless compliance exercise),There are already too many computational checklists to consider,The consequences of failing to use an ethics-focused computational checklist are unclear,There are questions about who might enforce adherence to an ethics-focused computational checklist,It is…																										R_t0B51RUJfipFmVj	Ethics researcher; ethicist; ethics or compliance officer; Institutional Review Board (IRB) member, director, or administrator; or similar	I SUPPORT the idea of automation of ethical considerations for AI models and datasets
R_2YL1MqzET15ZmV5	Ethics researcher; ethicist; ethics or compliance officer; Institutional Review Board (IRB) member, director, or administrator; or similar	I SUPPORT the idea of automation of ethical considerations for AI models and datasets	Ethics-focused computational checklists would HAVE NO EFFECT ON the quality of attention given to ethical dimensions of AI models and datasets.	An ethics-focused computational checklist feels like "ethics washing" (e.g., a "rubber stamp" on ethics or a meaningless compliance exercise),An ethics-focused computational checklist would oversimplify the issues,The likelihood of adoption is unclear,There are already too many computational checklists to consider,The consequences of failing to use an ethics-focused computational checklist are un…																										R_2YL1MqzET15ZmV5	Ethics researcher; ethicist; ethics or compliance officer; Institutional Review Board (IRB) member, director, or administrator; or similar	I SUPPORT the idea of automation of ethical considerations for AI models and datasets
R_2Xb44t6eP0YXkiW	Ethics researcher; ethicist; ethics or compliance officer; Institutional Review Board (IRB) member, director, or administrator; or similar	I SUPPORT the idea of automation of ethical considerations for AI models and datasets	Ethics-focused computational checklists would HAVE NO EFFECT ON the quality of attention given to ethical dimensions of AI models and datasets.	An ethics-focused computational checklist feels like "ethics washing" (e.g., a "rubber stamp" on ethics or a meaningless compliance exercise),An ethics-focused computational checklist would oversimplify the issues,There are questions about who might enforce adherence to an ethics-focused computational checklist,It is unclear how an ethics-focused computational checklist would be validated or inte…																										R_2Xb44t6eP0YXkiW	Ethics researcher; ethicist; ethics or compliance officer; Institutional Review Board (IRB) member, director, or administrator; or similar	I SUPPORT the idea of automation of ethical considerations for AI models and datasets
R_1rdkdbJwxXTNFoV	Ethics researcher; ethicist; ethics or compliance officer; Institutional Review Board (IRB) member, director, or administrator; or similar	I OPPOSE the idea of automation of ethical considerations of AI models and datasets	Ethics-focused computational checklists would HAVE NO EFFECT ON the quality of attention given to ethical dimensions of AI models and datasets.	The consequences of failing to use an ethics-focused computational checklist are unclear,It is unclear how an ethics-focused computational checklist would be validated or interpreted,An ethics-focused computational checklist raises liability concerns																										R_1rdkdbJwxXTNFoV	Ethics researcher; ethicist; ethics or compliance officer; Institutional Review Board (IRB) member, director, or administrator; or similar	I OPPOSE the idea of automation of ethical considerations of AI models and datasets
R_5zQHpMbdNYcOVpv	Ethics researcher; ethicist; ethics or compliance officer; Institutional Review Board (IRB) member, director, or administrator; or similar	I STRONGLY OPPOSE the idea of automation of ethical considerations for AI models and datasets	Ethics-focused computational checklists would INCREASE the quality of attention given to ethical dimensions of AI models and datasets.	The likelihood of adoption is unclear,There are questions about who might enforce adherence to an ethics-focused computational checklist,It is unclear how an ethics-focused computational checklist would be validated or interpreted																										R_5zQHpMbdNYcOVpv	Ethics researcher; ethicist; ethics or compliance officer; Institutional Review Board (IRB) member, director, or administrator; or similar	I STRONGLY OPPOSE the idea of automation of ethical considerations for AI models and datasets
R_28ZZES2gEy5Pe3I	Ethics researcher; ethicist; ethics or compliance officer; Institutional Review Board (IRB) member, director, or administrator; or similar	I OPPOSE the idea of automation of ethical considerations of AI models and datasets	Ethics-focused computational checklists would INCREASE the quality of attention given to ethical dimensions of AI models and datasets.	An ethics-focused computational checklist feels like "ethics washing" (e.g., a "rubber stamp" on ethics or a meaningless compliance exercise),An ethics-focused computational checklist would oversimplify the issues,The likelihood of adoption is unclear,The consequences of failing to use an ethics-focused computational checklist are unclear,There are questions about who might enforce adherence to a…																										R_28ZZES2gEy5Pe3I	Ethics researcher; ethicist; ethics or compliance officer; Institutional Review Board (IRB) member, director, or administrator; or similar	I OPPOSE the idea of automation of ethical considerations of AI models and datasets
R_2rUUf8FpPkxK9HI	Ethics researcher; ethicist; ethics or compliance officer; Institutional Review Board (IRB) member, director, or administrator; or similar	I SUPPORT the idea of automation of ethical considerations for AI models and datasets	Ethics-focused computational checklists would INCREASE the quality of attention given to ethical dimensions of AI models and datasets.	The consequences of failing to use an ethics-focused computational checklist are unclear,There are questions about who might enforce adherence to an ethics-focused computational checklist,It is unclear how an ethics-focused computational checklist would be validated or interpreted																										R_2rUUf8FpPkxK9HI	Ethics researcher; ethicist; ethics or compliance officer; Institutional Review Board (IRB) member, director, or administrator; or similar	I SUPPORT the idea of automation of ethical considerations for AI models and datasets
R_1dEUJ0gJv5FEqwb	Ethics researcher; ethicist; ethics or compliance officer; Institutional Review Board (IRB) member, director, or administrator; or similar	I OPPOSE the idea of automation of ethical considerations of AI models and datasets	Ethics-focused computational checklists would INCREASE the quality of attention given to ethical dimensions of AI models and datasets.	The likelihood of adoption is unclear,There are already too many computational checklists to consider,The consequences of failing to use an ethics-focused computational checklist are unclear,There are questions about who might enforce adherence to an ethics-focused computational checklist,It is unclear how an ethics-focused computational checklist would be validated or interpreted																										R_1dEUJ0gJv5FEqwb	Ethics researcher; ethicist; ethics or compliance officer; Institutional Review Board (IRB) member, director, or administrator; or similar	I OPPOSE the idea of automation of ethical considerations of AI models and datasets
R_do6B8lskb1FLB0R	Ethics researcher; ethicist; ethics or compliance officer; Institutional Review Board (IRB) member, director, or administrator; or similar	I OPPOSE the idea of automation of ethical considerations of AI models and datasets	Ethics-focused computational checklists would INCREASE the quality of attention given to ethical dimensions of AI models and datasets.	An ethics-focused computational checklist feels like "ethics washing" (e.g., a "rubber stamp" on ethics or a meaningless compliance exercise),An ethics-focused computational checklist would oversimplify the issues,The likelihood of adoption is unclear,The consequences of failing to use an ethics-focused computational checklist are unclear,There are questions about who might enforce adherence to a…																										R_do6B8lskb1FLB0R	Ethics researcher; ethicist; ethics or compliance officer; Institutional Review Board (IRB) member, director, or administrator; or similar	I OPPOSE the idea of automation of ethical considerations of AI models and datasets
R_7OtMjprX1hGCeC5	Ethics researcher; ethicist; ethics or compliance officer; Institutional Review Board (IRB) member, director, or administrator; or similar	I OPPOSE the idea of automation of ethical considerations of AI models and datasets	Ethics-focused computational checklists would INCREASE the quality of attention given to ethical dimensions of AI models and datasets.	The likelihood of adoption is unclear,There are questions about who might enforce adherence to an ethics-focused computational checklist																										R_7OtMjprX1hGCeC5	Ethics researcher; ethicist; ethics or compliance officer; Institutional Review Board (IRB) member, director, or administrator; or similar	I OPPOSE the idea of automation of ethical considerations of AI models and datasets
R_3Jaad3SlkpUOCNa	Ethics researcher; ethicist; ethics or compliance officer; Institutional Review Board (IRB) member, director, or administrator; or similar	I OPPOSE the idea of automation of ethical considerations of AI models and datasets	Ethics-focused computational checklists would INCREASE the quality of attention given to ethical dimensions of AI models and datasets.	An ethics-focused computational checklist would oversimplify the issues,There are questions about who might enforce adherence to an ethics-focused computational checklist,It is unclear how an ethics-focused computational checklist would be validated or interpreted,I have other concerns: (please describe)																										R_3Jaad3SlkpUOCNa	Ethics researcher; ethicist; ethics or compliance officer; Institutional Review Board (IRB) member, director, or administrator; or similar	I OPPOSE the idea of automation of ethical considerations of AI models and datasets
R_1pWH6AtxbtiVY8h	Ethics researcher; ethicist; ethics or compliance officer; Institutional Review Board (IRB) member, director, or administrator; or similar	I OPPOSE the idea of automation of ethical considerations of AI models and datasets	Ethics-focused computational checklists would INCREASE the quality of attention given to ethical dimensions of AI models and datasets.	The consequences of failing to use an ethics-focused computational checklist are unclear,There are questions about who might enforce adherence to an ethics-focused computational checklist,It is unclear how an ethics-focused computational checklist would be validated or interpreted,I have other concerns: (please describe)																										R_1pWH6AtxbtiVY8h	Ethics researcher; ethicist; ethics or compliance officer; Institutional Review Board (IRB) member, director, or administrator; or similar	I OPPOSE the idea of automation of ethical considerations of AI models and datasets
R_2bGXirAOPXmHWya	Ethics researcher; ethicist; ethics or compliance officer; Institutional Review Board (IRB) member, director, or administrator; or similar	I SUPPORT the idea of automation of ethical considerations for AI models and datasets	Ethics-focused computational checklists would INCREASE the quality of attention given to ethical dimensions of AI models and datasets.	The likelihood of adoption is unclear,The consequences of failing to use an ethics-focused computational checklist are unclear,There are questions about who might enforce adherence to an ethics-focused computational checklist																										R_2bGXirAOPXmHWya	Ethics researcher; ethicist; ethics or compliance officer; Institutional Review Board (IRB) member, director, or administrator; or similar	I SUPPORT the idea of automation of ethical considerations for AI models and datasets
R_2v68bK3gouvVlg2	Ethics researcher; ethicist; ethics or compliance officer; Institutional Review Board (IRB) member, director, or administrator; or similar	I SUPPORT the idea of automation of ethical considerations for AI models and datasets	Ethics-focused computational checklists would INCREASE the quality of attention given to ethical dimensions of AI models and datasets.	There are questions about who might enforce adherence to an ethics-focused computational checklist,It is unclear how an ethics-focused computational checklist would be validated or interpreted																										R_2v68bK3gouvVlg2	Ethics researcher; ethicist; ethics or compliance officer; Institutional Review Board (IRB) member, director, or administrator; or similar	I SUPPORT the idea of automation of ethical considerations for AI models and datasets
R_27kcIMjHTUqgMl5	Ethics researcher; ethicist; ethics or compliance officer; Institutional Review Board (IRB) member, director, or administrator; or similar	I OPPOSE the idea of automation of ethical considerations of AI models and datasets	Ethics-focused computational checklists would HAVE NO EFFECT ON the quality of attention given to ethical dimensions of AI models and datasets.	An ethics-focused computational checklist feels like "ethics washing" (e.g., a "rubber stamp" on ethics or a meaningless compliance exercise),An ethics-focused computational checklist would oversimplify the issues,There are questions about who might enforce adherence to an ethics-focused computational checklist,It is unclear how an ethics-focused computational checklist would be validated or inte…																										R_27kcIMjHTUqgMl5	Ethics researcher; ethicist; ethics or compliance officer; Institutional Review Board (IRB) member, director, or administrator; or similar	I OPPOSE the idea of automation of ethical considerations of AI models and datasets
R_3MQMkZZUaOl4sD2	Ethics researcher; ethicist; ethics or compliance officer; Institutional Review Board (IRB) member, director, or administrator; or similar	I SUPPORT the idea of automation of ethical considerations for AI models and datasets	Ethics-focused computational checklists would INCREASE the quality of attention given to ethical dimensions of AI models and datasets.	An ethics-focused computational checklist feels like "ethics washing" (e.g., a "rubber stamp" on ethics or a meaningless compliance exercise),The consequences of failing to use an ethics-focused computational checklist are unclear,There are questions about who might enforce adherence to an ethics-focused computational checklist,I have other concerns: (please describe)																										R_3MQMkZZUaOl4sD2	Ethics researcher; ethicist; ethics or compliance officer; Institutional Review Board (IRB) member, director, or administrator; or similar	I SUPPORT the idea of automation of ethical considerations for AI models and datasets
R_80ro3PpZ3bQkWtj	Ethics researcher; ethicist; ethics or compliance officer; Institutional Review Board (IRB) member, director, or administrator; or similar																													R_80ro3PpZ3bQkWtj	Ethics researcher; ethicist; ethics or compliance officer; Institutional Review Board (IRB) member, director, or administrator; or similar
R_2tbamXMkzfN4cd9	Ethics researcher; ethicist; ethics or compliance officer; Institutional Review Board (IRB) member, director, or administrator; or similar	I STRONGLY SUPPORT the idea of automation of ethical considerations for AI models and datasets	Ethics-focused computational checklists would INCREASE the quality of attention given to ethical dimensions of AI models and datasets.	An ethics-focused computational checklist would oversimplify the issues,The likelihood of adoption is unclear																										R_2tbamXMkzfN4cd9	Ethics researcher; ethicist; ethics or compliance officer; Institutional Review Board (IRB) member, director, or administrator; or similar	I STRONGLY SUPPORT the idea of automation of ethical considerations for AI models and datasets
R_2t0aFzFBp7qAjk6	Ethics researcher; ethicist; ethics or compliance officer; Institutional Review Board (IRB) member, director, or administrator; or similar	I SUPPORT the idea of automation of ethical considerations for AI models and datasets	Ethics-focused computational checklists would HAVE NO EFFECT ON the quality of attention given to ethical dimensions of AI models and datasets.	An ethics-focused computational checklist feels like "ethics washing" (e.g., a "rubber stamp" on ethics or a meaningless compliance exercise),An ethics-focused computational checklist would oversimplify the issues,The consequences of failing to use an ethics-focused computational checklist are unclear,There are questions about who might enforce adherence to an ethics-focused computational checkli…																										R_2t0aFzFBp7qAjk6	Ethics researcher; ethicist; ethics or compliance officer; Institutional Review Board (IRB) member, director, or administrator; or similar	I SUPPORT the idea of automation of ethical considerations for AI models and datasets
R_r39tRBZTUy48LHr	Ethics researcher; ethicist; ethics or compliance officer; Institutional Review Board (IRB) member, director, or administrator; or similar	I STRONGLY OPPOSE the idea of automation of ethical considerations for AI models and datasets	Ethics-focused computational checklists would DECREASE the quality of attention given to ethical dimensions of AI models and datasets.	An ethics-focused computational checklist feels like "ethics washing" (e.g., a "rubber stamp" on ethics or a meaningless compliance exercise),An ethics-focused computational checklist would oversimplify the issues,I have other concerns: (please describe)																										R_r39tRBZTUy48LHr	Ethics researcher; ethicist; ethics or compliance officer; Institutional Review Board (IRB) member, director, or administrator; or similar	I STRONGLY OPPOSE the idea of automation of ethical considerations for AI models and datasets
R_2s7SsRKVuc09jyk	Ethics researcher; ethicist; ethics or compliance officer; Institutional Review Board (IRB) member, director, or administrator; or similar	I OPPOSE the idea of automation of ethical considerations of AI models and datasets	Ethics-focused computational checklists would HAVE NO EFFECT ON the quality of attention given to ethical dimensions of AI models and datasets.	An ethics-focused computational checklist feels like "ethics washing" (e.g., a "rubber stamp" on ethics or a meaningless compliance exercise),An ethics-focused computational checklist would oversimplify the issues,The likelihood of adoption is unclear,The consequences of failing to use an ethics-focused computational checklist are unclear,There are questions about who might enforce adherence to a…																										R_2s7SsRKVuc09jyk	Ethics researcher; ethicist; ethics or compliance officer; Institutional Review Board (IRB) member, director, or administrator; or similar	I OPPOSE the idea of automation of ethical considerations of AI models and datasets
R_9tuaM3kKqHw7Cgx	Ethics researcher; ethicist; ethics or compliance officer; Institutional Review Board (IRB) member, director, or administrator; or similar	I SUPPORT the idea of automation of ethical considerations for AI models and datasets	Ethics-focused computational checklists would INCREASE the quality of attention given to ethical dimensions of AI models and datasets.	The likelihood of adoption is unclear,It is unclear how an ethics-focused computational checklist would be validated or interpreted																										R_9tuaM3kKqHw7Cgx	Ethics researcher; ethicist; ethics or compliance officer; Institutional Review Board (IRB) member, director, or administrator; or similar	I SUPPORT the idea of automation of ethical considerations for AI models and datasets
R_3EEcToN38F0y8mo	Ethics researcher; ethicist; ethics or compliance officer; Institutional Review Board (IRB) member, director, or administrator; or similar	I OPPOSE the idea of automation of ethical considerations of AI models and datasets	Ethics-focused computational checklists would INCREASE the quality of attention given to ethical dimensions of AI models and datasets.	The likelihood of adoption is unclear,There are already too many computational checklists to consider,The consequences of failing to use an ethics-focused computational checklist are unclear,There are questions about who might enforce adherence to an ethics-focused computational checklist,It is unclear how an ethics-focused computational checklist would be validated or interpreted																										R_3EEcToN38F0y8mo	Ethics researcher; ethicist; ethics or compliance officer; Institutional Review Board (IRB) member, director, or administrator; or similar	I OPPOSE the idea of automation of ethical considerations of AI models and datasets
R_2VIOwDUkslDQuBh	Ethics researcher; ethicist; ethics or compliance officer; Institutional Review Board (IRB) member, director, or administrator; or similar	I OPPOSE the idea of automation of ethical considerations of AI models and datasets	Ethics-focused computational checklists would DECREASE the quality of attention given to ethical dimensions of AI models and datasets.	An ethics-focused computational checklist would oversimplify the issues,The likelihood of adoption is unclear,There are questions about who might enforce adherence to an ethics-focused computational checklist,It is unclear how an ethics-focused computational checklist would be validated or interpreted																										R_2VIOwDUkslDQuBh	Ethics researcher; ethicist; ethics or compliance officer; Institutional Review Board (IRB) member, director, or administrator; or similar	I OPPOSE the idea of automation of ethical considerations of AI models and datasets
R_xa8ixFlBwipfHHj	Neither of these. I would describe my professional role as:	I STRONGLY OPPOSE the idea of automation of ethical considerations for AI models and datasets	Ethics-focused computational checklists would INCREASE the quality of attention given to ethical dimensions of AI models and datasets.	There are questions about who might enforce adherence to an ethics-focused computational checklist,It is unclear how an ethics-focused computational checklist would be validated or interpreted,I have other concerns: (please describe)																										R_xa8ixFlBwipfHHj	Neither of these. I would describe my professional role as:	I STRONGLY OPPOSE the idea of automation of ethical considerations for AI models and datasets
R_rjBZre3ljWKhKH7	Neither of these. I would describe my professional role as:	I OPPOSE the idea of automation of ethical considerations of AI models and datasets	Ethics-focused computational checklists would INCREASE the quality of attention given to ethical dimensions of AI models and datasets.	The likelihood of adoption is unclear,The consequences of failing to use an ethics-focused computational checklist are unclear,There are questions about who might enforce adherence to an ethics-focused computational checklist,It is unclear how an ethics-focused computational checklist would be validated or interpreted																										R_rjBZre3ljWKhKH7	Neither of these. I would describe my professional role as:	I OPPOSE the idea of automation of ethical considerations of AI models and datasets
R_2bN7kfrtvYI7TGB	Neither of these. I would describe my professional role as:	I SUPPORT the idea of automation of ethical considerations for AI models and datasets	Ethics-focused computational checklists would INCREASE the quality of attention given to ethical dimensions of AI models and datasets.	The likelihood of adoption is unclear,There are questions about who might enforce adherence to an ethics-focused computational checklist,It is unclear how an ethics-focused computational checklist would be validated or interpreted																										R_2bN7kfrtvYI7TGB	Neither of these. I would describe my professional role as:	I SUPPORT the idea of automation of ethical considerations for AI models and datasets
R_2qEFhfPURixbmQ7	Neither of these. I would describe my professional role as:	I STRONGLY OPPOSE the idea of automation of ethical considerations for AI models and datasets	Ethics-focused computational checklists would DECREASE the quality of attention given to ethical dimensions of AI models and datasets.	An ethics-focused computational checklist feels like "ethics washing" (e.g., a "rubber stamp" on ethics or a meaningless compliance exercise),An ethics-focused computational checklist would oversimplify the issues,The likelihood of adoption is unclear,There are already too many computational checklists to consider,There are questions about who might enforce adherence to an ethics-focused computat…																										R_2qEFhfPURixbmQ7	Neither of these. I would describe my professional role as:	I STRONGLY OPPOSE the idea of automation of ethical considerations for AI models and datasets
R_0px4aSi62UjQ29X	Neither of these. I would describe my professional role as:	I SUPPORT the idea of automation of ethical considerations for AI models and datasets	Ethics-focused computational checklists would INCREASE the quality of attention given to ethical dimensions of AI models and datasets.	The consequences of failing to use an ethics-focused computational checklist are unclear,There are questions about who might enforce adherence to an ethics-focused computational checklist,It is unclear how an ethics-focused computational checklist would be validated or interpreted																										R_0px4aSi62UjQ29X	Neither of these. I would describe my professional role as:	I SUPPORT the idea of automation of ethical considerations for AI models and datasets
R_2uDuSW0WwbzCiPq	Neither of these. I would describe my professional role as:	I STRONGLY OPPOSE the idea of automation of ethical considerations for AI models and datasets	Ethics-focused computational checklists would HAVE NO EFFECT ON the quality of attention given to ethical dimensions of AI models and datasets.	An ethics-focused computational checklist feels like "ethics washing" (e.g., a "rubber stamp" on ethics or a meaningless compliance exercise),An ethics-focused computational checklist would oversimplify the issues,The likelihood of adoption is unclear,It is unclear how an ethics-focused computational checklist would be validated or interpreted																										R_2uDuSW0WwbzCiPq	Neither of these. I would describe my professional role as:	I STRONGLY OPPOSE the idea of automation of ethical considerations for AI models and datasets
R_ANkMvafzDexSE01	Neither of these. I would describe my professional role as:	I OPPOSE the idea of automation of ethical considerations of AI models and datasets	Ethics-focused computational checklists would INCREASE the quality of attention given to ethical dimensions of AI models and datasets.	There are questions about who might enforce adherence to an ethics-focused computational checklist,It is unclear how an ethics-focused computational checklist would be validated or interpreted																										R_ANkMvafzDexSE01	Neither of these. I would describe my professional role as:	I OPPOSE the idea of automation of ethical considerations of AI models and datasets
R_7VODnm1pSD5sanT	Neither of these. I would describe my professional role as:	I SUPPORT the idea of automation of ethical considerations for AI models and datasets	Ethics-focused computational checklists would INCREASE the quality of attention given to ethical dimensions of AI models and datasets.	It is unclear how an ethics-focused computational checklist would be validated or interpreted																										R_7VODnm1pSD5sanT	Neither of these. I would describe my professional role as:	I SUPPORT the idea of automation of ethical considerations for AI models and datasets
R_1nOOmS8UT5fD61T	Neither of these. I would describe my professional role as:	I SUPPORT the idea of automation of ethical considerations for AI models and datasets	Ethics-focused computational checklists would INCREASE the quality of attention given to ethical dimensions of AI models and datasets.	An ethics-focused computational checklist would oversimplify the issues,The consequences of failing to use an ethics-focused computational checklist are unclear,There are questions about who might enforce adherence to an ethics-focused computational checklist,It is unclear how an ethics-focused computational checklist would be validated or interpreted																										R_1nOOmS8UT5fD61T	Neither of these. I would describe my professional role as:	I SUPPORT the idea of automation of ethical considerations for AI models and datasets
R_wLQj1nS0QAjFAPL	Neither of these. I would describe my professional role as:	I OPPOSE the idea of automation of ethical considerations of AI models and datasets	Ethics-focused computational checklists would HAVE NO EFFECT ON the quality of attention given to ethical dimensions of AI models and datasets.	An ethics-focused computational checklist feels like "ethics washing" (e.g., a "rubber stamp" on ethics or a meaningless compliance exercise),The consequences of failing to use an ethics-focused computational checklist are unclear,There are questions about who might enforce adherence to an ethics-focused computational checklist,It is unclear how an ethics-focused computational checklist would be …																										R_wLQj1nS0QAjFAPL	Neither of these. I would describe my professional role as:	I OPPOSE the idea of automation of ethical considerations of AI models and datasets
R_pEpvJFYlKPyR0Pf	Neither of these. I would describe my professional role as:																													R_pEpvJFYlKPyR0Pf	Neither of these. I would describe my professional role as:
R_3jYtMUXLU8UwxUf	Neither of these. I would describe my professional role as:	I STRONGLY SUPPORT the idea of automation of ethical considerations for AI models and datasets	Ethics-focused computational checklists would INCREASE the quality of attention given to ethical dimensions of AI models and datasets.	There are questions about who might enforce adherence to an ethics-focused computational checklist																										R_3jYtMUXLU8UwxUf	Neither of these. I would describe my professional role as:	I STRONGLY SUPPORT the idea of automation of ethical considerations for AI models and datasets
R_3Jq3aQwhex2oebW	Neither of these. I would describe my professional role as:	I SUPPORT the idea of automation of ethical considerations for AI models and datasets	Ethics-focused computational checklists would INCREASE the quality of attention given to ethical dimensions of AI models and datasets.	An ethics-focused computational checklist feels like "ethics washing" (e.g., a "rubber stamp" on ethics or a meaningless compliance exercise),An ethics-focused computational checklist would oversimplify the issues,The likelihood of adoption is unclear																										R_3Jq3aQwhex2oebW	Neither of these. I would describe my professional role as:	I SUPPORT the idea of automation of ethical considerations for AI models and datasets
R_1geE0AOEKfUh37f	Neither of these. I would describe my professional role as:	I SUPPORT the idea of automation of ethical considerations for AI models and datasets	Ethics-focused computational checklists would INCREASE the quality of attention given to ethical dimensions of AI models and datasets.	The consequences of failing to use an ethics-focused computational checklist are unclear,There are questions about who might enforce adherence to an ethics-focused computational checklist,It is unclear how an ethics-focused computational checklist would be validated or interpreted																										R_1geE0AOEKfUh37f	Neither of these. I would describe my professional role as:	I SUPPORT the idea of automation of ethical considerations for AI models and datasets
R_2YFDeSiSCpYLlcl	Neither of these. I would describe my professional role as:	I OPPOSE the idea of automation of ethical considerations of AI models and datasets		There are questions about who might enforce adherence to an ethics-focused computational checklist,It is unclear how an ethics-focused computational checklist would be validated or interpreted																										R_2YFDeSiSCpYLlcl	Neither of these. I would describe my professional role as:	I OPPOSE the idea of automation of ethical considerations of AI models and datasets
R_1CmuwiI8UqEtXQl	Neither of these. I would describe my professional role as:	I OPPOSE the idea of automation of ethical considerations of AI models and datasets	Ethics-focused computational checklists would INCREASE the quality of attention given to ethical dimensions of AI models and datasets.	The likelihood of adoption is unclear,The consequences of failing to use an ethics-focused computational checklist are unclear,There are questions about who might enforce adherence to an ethics-focused computational checklist,It is unclear how an ethics-focused computational checklist would be validated or interpreted,An ethics-focused computational checklist raises liability concerns																										R_1CmuwiI8UqEtXQl	Neither of these. I would describe my professional role as:	I OPPOSE the idea of automation of ethical considerations of AI models and datasets
R_2pMlQTPcjOx9KcX	Neither of these. I would describe my professional role as:	I SUPPORT the idea of automation of ethical considerations for AI models and datasets	Ethics-focused computational checklists would DECREASE the quality of attention given to ethical dimensions of AI models and datasets.	An ethics-focused computational checklist would oversimplify the issues																										R_2pMlQTPcjOx9KcX	Neither of these. I would describe my professional role as:	I SUPPORT the idea of automation of ethical considerations for AI models and datasets
R_2bODbTCa9XLYaBB	Neither of these. I would describe my professional role as:	I SUPPORT the idea of automation of ethical considerations for AI models and datasets	Ethics-focused computational checklists would INCREASE the quality of attention given to ethical dimensions of AI models and datasets.	An ethics-focused computational checklist feels like "ethics washing" (e.g., a "rubber stamp" on ethics or a meaningless compliance exercise),An ethics-focused computational checklist would oversimplify the issues,The consequences of failing to use an ethics-focused computational checklist are unclear																										R_2bODbTCa9XLYaBB	Neither of these. I would describe my professional role as:	I SUPPORT the idea of automation of ethical considerations for AI models and datasets
R_1GC5SInSrTVrKKX	Neither of these. I would describe my professional role as:	I OPPOSE the idea of automation of ethical considerations of AI models and datasets	Ethics-focused computational checklists would INCREASE the quality of attention given to ethical dimensions of AI models and datasets.	An ethics-focused computational checklist feels like "ethics washing" (e.g., a "rubber stamp" on ethics or a meaningless compliance exercise),The likelihood of adoption is unclear,The consequences of failing to use an ethics-focused computational checklist are unclear,There are questions about who might enforce adherence to an ethics-focused computational checklist,It is unclear how an ethics-foc…																										R_1GC5SInSrTVrKKX	Neither of these. I would describe my professional role as:	I OPPOSE the idea of automation of ethical considerations of AI models and datasets
R_2QR56rmtAgcgE1l	Neither of these. I would describe my professional role as:																													R_2QR56rmtAgcgE1l	Neither of these. I would describe my professional role as:
R_00qzKEaBTyGIMHn	Neither of these. I would describe my professional role as:																													R_00qzKEaBTyGIMHn	Neither of these. I would describe my professional role as:
R_1H8KjeqhdqSBRL7	Neither of these. I would describe my professional role as:	I SUPPORT the idea of automation of ethical considerations for AI models and datasets	Ethics-focused computational checklists would INCREASE the quality of attention given to ethical dimensions of AI models and datasets.	An ethics-focused computational checklist would oversimplify the issues,The likelihood of adoption is unclear,The consequences of failing to use an ethics-focused computational checklist are unclear,There are questions about who might enforce adherence to an ethics-focused computational checklist																										R_1H8KjeqhdqSBRL7	Neither of these. I would describe my professional role as:	I SUPPORT the idea of automation of ethical considerations for AI models and datasets
R_SPhYLuL0Z14Okut	Neither of these. I would describe my professional role as:	I SUPPORT the idea of automation of ethical considerations for AI models and datasets	Ethics-focused computational checklists would HAVE NO EFFECT ON the quality of attention given to ethical dimensions of AI models and datasets.	An ethics-focused computational checklist would oversimplify the issues,The likelihood of adoption is unclear,The consequences of failing to use an ethics-focused computational checklist are unclear,An ethics-focused computational checklist raises liability concerns																										R_SPhYLuL0Z14Okut	Neither of these. I would describe my professional role as:	I SUPPORT the idea of automation of ethical considerations for AI models and datasets
R_2PAv3ivskPkYLma	Neither of these. I would describe my professional role as:	I OPPOSE the idea of automation of ethical considerations of AI models and datasets	Ethics-focused computational checklists would INCREASE the quality of attention given to ethical dimensions of AI models and datasets.	It is unclear how an ethics-focused computational checklist would be validated or interpreted																										R_2PAv3ivskPkYLma	Neither of these. I would describe my professional role as:	I OPPOSE the idea of automation of ethical considerations of AI models and datasets

## Sheet: Concerns ELSI checklists
ResponseId	Q6	Q25		Was Concern Selected?
Response ID	Professional Role - Selected Choice	Ethics Checklist Concerns - Selected Choice		An ethics-focused computational checklist feels like "ethics washing" (e.g., a "rubber stamp"on ethics or a meaningless compliance exercise)	An ethics-focused computational checklist would oversimplify the issues	The likelihood of adoption is unclear	There are already too many computational checklists to consider	The consequences of failing to use an ethics-focused computational checklist are unclear	There are questions about who might enforce adherence to an ethics-focused computational checklist	It is unclear how an ethics-focused computational checklist would be validated or interpreted	An ethics-focused computational checklist raises liability concerns	I have other concerns
R_3IQtKoKcJmwZT5d	Data scientist or engineer; informaticist or informatician; AI/ML developer or user; information, technology, or content officer; or similar	An ethics-focused computational checklist feels like "ethics washing" (e.g., a "rubber stamp" on ethics or a meaningless compliance exercise),The likelihood of adoption is unclear,The consequences of failing to use an ethics-focused computational checklist are unclear,There are questions about who might enforce adherence to an ethics-focused computational checklist		Selected	Not selected	Selected	Not selected	Selected	Selected	Not selected	Not selected	Not selected
R_1NtvjUiVmzNxN6G	Data scientist or engineer; informaticist or informatician; AI/ML developer or user; information, technology, or content officer; or similar	An ethics-focused computational checklist feels like "ethics washing" (e.g., a "rubber stamp" on ethics or a meaningless compliance exercise),An ethics-focused computational checklist would oversimplify the issues,The likelihood of adoption is unclear,There are already too many computational checklists to consider,The consequences of failing to use an ethics-focused computational checklist are un…		Selected	Selected	Selected	Selected	Selected	Selected	Selected	Selected	Not selected
R_3HGrth2dYQMvsKI	Data scientist or engineer; informaticist or informatician; AI/ML developer or user; information, technology, or content officer; or similar	An ethics-focused computational checklist would oversimplify the issues,The likelihood of adoption is unclear,The consequences of failing to use an ethics-focused computational checklist are unclear		Not selected	Selected	Selected	Not selected	Selected	Not selected	Not selected	Not selected	Not selected
R_2R1WmaCrvczKsg0	Data scientist or engineer; informaticist or informatician; AI/ML developer or user; information, technology, or content officer; or similar	The likelihood of adoption is unclear,The consequences of failing to use an ethics-focused computational checklist are unclear,There are questions about who might enforce adherence to an ethics-focused computational checklist		Not selected	Not selected	Selected	Not selected	Selected	Selected	Not selected	Not selected	Not selected
R_3QDjgkSpYjTCXuM	Data scientist or engineer; informaticist or informatician; AI/ML developer or user; information, technology, or content officer; or similar	An ethics-focused computational checklist feels like "ethics washing" (e.g., a "rubber stamp" on ethics or a meaningless compliance exercise),The likelihood of adoption is unclear,There are already too many computational checklists to consider		Selected	Not selected	Selected	Selected	Not selected	Not selected	Not selected	Not selected	Not selected
R_9AFNr03K0zb4B33	Data scientist or engineer; informaticist or informatician; AI/ML developer or user; information, technology, or content officer; or similar	The likelihood of adoption is unclear,There are questions about who might enforce adherence to an ethics-focused computational checklist		Not selected	Not selected	Selected	Not selected	Not selected	Selected	Not selected	Not selected	Not selected
R_3lJlHjDhhLFxlCP	Data scientist or engineer; informaticist or informatician; AI/ML developer or user; information, technology, or content officer; or similar			Not selected	Not selected	Not selected	Not selected	Not selected	Not selected	Not selected	Not selected	Not selected
R_1NsHQw5ztCg9jI3	Data scientist or engineer; informaticist or informatician; AI/ML developer or user; information, technology, or content officer; or similar	An ethics-focused computational checklist would oversimplify the issues,There are already too many computational checklists to consider,The consequences of failing to use an ethics-focused computational checklist are unclear		Not selected	Selected	Not selected	Selected	Selected	Not selected	Not selected	Not selected	Not selected
R_1OlwdrlJLovj2Zw	Data scientist or engineer; informaticist or informatician; AI/ML developer or user; information, technology, or content officer; or similar	An ethics-focused computational checklist feels like "ethics washing" (e.g., a "rubber stamp" on ethics or a meaningless compliance exercise),An ethics-focused computational checklist would oversimplify the issues,The likelihood of adoption is unclear,There are already too many computational checklists to consider,The consequences of failing to use an ethics-focused computational checklist are un…		Selected	Selected	Selected	Selected	Selected	Selected	Selected	Not selected	Not selected
R_tMqo4mCclBRDUwF	Data scientist or engineer; informaticist or informatician; AI/ML developer or user; information, technology, or content officer; or similar	An ethics-focused computational checklist feels like "ethics washing" (e.g., a "rubber stamp" on ethics or a meaningless compliance exercise),An ethics-focused computational checklist would oversimplify the issues,There are questions about who might enforce adherence to an ethics-focused computational checklist,It is unclear how an ethics-focused computational checklist would be validated or inte…		Selected	Selected	Not selected	Not selected	Not selected	Selected	Selected	Not selected	Not selected
R_3DeyaOb65SyDnEG	Data scientist or engineer; informaticist or informatician; AI/ML developer or user; information, technology, or content officer; or similar	An ethics-focused computational checklist feels like "ethics washing" (e.g., a "rubber stamp" on ethics or a meaningless compliance exercise),The consequences of failing to use an ethics-focused computational checklist are unclear,There are questions about who might enforce adherence to an ethics-focused computational checklist		Selected	Not selected	Not selected	Not selected	Selected	Selected	Not selected	Not selected	Not selected
R_3DbUTnnsLQbTMTa	Data scientist or engineer; informaticist or informatician; AI/ML developer or user; information, technology, or content officer; or similar	The consequences of failing to use an ethics-focused computational checklist are unclear,There are questions about who might enforce adherence to an ethics-focused computational checklist		Not selected	Not selected	Not selected	Not selected	Selected	Selected	Not selected	Not selected	Not selected
R_1EiDjHVv6D8NyaL	Data scientist or engineer; informaticist or informatician; AI/ML developer or user; information, technology, or content officer; or similar	An ethics-focused computational checklist feels like "ethics washing" (e.g., a "rubber stamp" on ethics or a meaningless compliance exercise),There are already too many computational checklists to consider		Selected	Not selected	Not selected	Selected	Not selected	Not selected	Not selected	Not selected	Not selected
R_2f8UDK744KiEGFP	Data scientist or engineer; informaticist or informatician; AI/ML developer or user; information, technology, or content officer; or similar	The likelihood of adoption is unclear,There are questions about who might enforce adherence to an ethics-focused computational checklist,It is unclear how an ethics-focused computational checklist would be validated or interpreted		Not selected	Not selected	Selected	Not selected	Not selected	Selected	Selected	Not selected	Not selected
R_28NA3MiVsnB5Pyp	Data scientist or engineer; informaticist or informatician; AI/ML developer or user; information, technology, or content officer; or similar	An ethics-focused computational checklist feels like "ethics washing" (e.g., a "rubber stamp" on ethics or a meaningless compliance exercise),An ethics-focused computational checklist would oversimplify the issues,The likelihood of adoption is unclear,The consequences of failing to use an ethics-focused computational checklist are unclear,There are questions about who might enforce adherence to a…		Selected	Selected	Selected	Not selected	Selected	Selected	Selected	Not selected	Not selected
R_26fKHeuttWxLYai	Data scientist or engineer; informaticist or informatician; AI/ML developer or user; information, technology, or content officer; or similar	An ethics-focused computational checklist feels like "ethics washing" (e.g., a "rubber stamp" on ethics or a meaningless compliance exercise),An ethics-focused computational checklist would oversimplify the issues,The likelihood of adoption is unclear,The consequences of failing to use an ethics-focused computational checklist are unclear,There are questions about who might enforce adherence to a…		Selected	Selected	Selected	Not selected	Selected	Selected	Selected	Not selected	Not selected
R_1OGYyuEwMRREMLK	Data scientist or engineer; informaticist or informatician; AI/ML developer or user; information, technology, or content officer; or similar	The consequences of failing to use an ethics-focused computational checklist are unclear,There are questions about who might enforce adherence to an ethics-focused computational checklist,I have other concerns: (please describe)		Not selected	Not selected	Not selected	Not selected	Selected	Selected	Not selected	Not selected	Selected
R_2ROAVz4ByKcqneq	Data scientist or engineer; informaticist or informatician; AI/ML developer or user; information, technology, or content officer; or similar	The likelihood of adoption is unclear,There are already too many computational checklists to consider,There are questions about who might enforce adherence to an ethics-focused computational checklist		Not selected	Not selected	Selected	Selected	Not selected	Selected	Not selected	Not selected	Not selected
R_1QLPn89oqsOGeOj	Data scientist or engineer; informaticist or informatician; AI/ML developer or user; information, technology, or content officer; or similar	The likelihood of adoption is unclear,There are questions about who might enforce adherence to an ethics-focused computational checklist		Not selected	Not selected	Selected	Not selected	Not selected	Selected	Not selected	Not selected	Not selected
R_3egZCZ4PG1ZNkLI	Data scientist or engineer; informaticist or informatician; AI/ML developer or user; information, technology, or content officer; or similar	An ethics-focused computational checklist would oversimplify the issues,The likelihood of adoption is unclear,There are already too many computational checklists to consider,The consequences of failing to use an ethics-focused computational checklist are unclear,There are questions about who might enforce adherence to an ethics-focused computational checklist,It is unclear how an ethics-focused c…		Not selected	Selected	Selected	Selected	Selected	Selected	Selected	Not selected	Not selected
R_2VkImC7zllKybeD	Data scientist or engineer; informaticist or informatician; AI/ML developer or user; information, technology, or content officer; or similar			Not selected	Not selected	Not selected	Not selected	Not selected	Not selected	Not selected	Not selected	Not selected
R_2fjjXaemkf29yJQ	Data scientist or engineer; informaticist or informatician; AI/ML developer or user; information, technology, or content officer; or similar	An ethics-focused computational checklist feels like "ethics washing" (e.g., a "rubber stamp" on ethics or a meaningless compliance exercise),The likelihood of adoption is unclear,The consequences of failing to use an ethics-focused computational checklist are unclear,It is unclear how an ethics-focused computational checklist would be validated or interpreted,An ethics-focused computational chec…		Selected	Not selected	Selected	Not selected	Selected	Not selected	Selected	Selected	Selected
R_30f0tOiwszUkERo	Data scientist or engineer; informaticist or informatician; AI/ML developer or user; information, technology, or content officer; or similar	The likelihood of adoption is unclear,The consequences of failing to use an ethics-focused computational checklist are unclear,There are questions about who might enforce adherence to an ethics-focused computational checklist,It is unclear how an ethics-focused computational checklist would be validated or interpreted		Not selected	Not selected	Selected	Not selected	Selected	Selected	Selected	Not selected	Not selected
R_VISKlAMVSTzzEUp	Data scientist or engineer; informaticist or informatician; AI/ML developer or user; information, technology, or content officer; or similar	An ethics-focused computational checklist feels like "ethics washing" (e.g., a "rubber stamp" on ethics or a meaningless compliance exercise),An ethics-focused computational checklist would oversimplify the issues,The likelihood of adoption is unclear,The consequences of failing to use an ethics-focused computational checklist are unclear,There are questions about who might enforce adherence to a…		Selected	Selected	Selected	Not selected	Selected	Selected	Selected	Selected	Not selected
R_3qWf53JLnODl0aw	Ethics researcher; ethicist; ethics or compliance officer; Institutional Review Board (IRB) member, director, or administrator; or similar			Not selected	Not selected	Not selected	Not selected	Not selected	Not selected	Not selected	Not selected	Not selected
R_7O1jbDgc6tdgYCJ	Ethics researcher; ethicist; ethics or compliance officer; Institutional Review Board (IRB) member, director, or administrator; or similar	An ethics-focused computational checklist would oversimplify the issues,It is unclear how an ethics-focused computational checklist would be validated or interpreted		Not selected	Selected	Not selected	Not selected	Not selected	Not selected	Selected	Not selected	Not selected
R_1CEnWtWO57mfGk0	Ethics researcher; ethicist; ethics or compliance officer; Institutional Review Board (IRB) member, director, or administrator; or similar	There are questions about who might enforce adherence to an ethics-focused computational checklist,It is unclear how an ethics-focused computational checklist would be validated or interpreted,An ethics-focused computational checklist raises liability concerns		Not selected	Not selected	Not selected	Not selected	Not selected	Selected	Selected	Selected	Not selected
R_t0B51RUJfipFmVj	Ethics researcher; ethicist; ethics or compliance officer; Institutional Review Board (IRB) member, director, or administrator; or similar	An ethics-focused computational checklist feels like "ethics washing" (e.g., a "rubber stamp" on ethics or a meaningless compliance exercise),There are already too many computational checklists to consider,The consequences of failing to use an ethics-focused computational checklist are unclear,There are questions about who might enforce adherence to an ethics-focused computational checklist,It is…		Selected	Not selected	Not selected	Selected	Selected	Selected	Selected	Not selected	Not selected
R_2YL1MqzET15ZmV5	Ethics researcher; ethicist; ethics or compliance officer; Institutional Review Board (IRB) member, director, or administrator; or similar	An ethics-focused computational checklist feels like "ethics washing" (e.g., a "rubber stamp" on ethics or a meaningless compliance exercise),An ethics-focused computational checklist would oversimplify the issues,The likelihood of adoption is unclear,There are already too many computational checklists to consider,The consequences of failing to use an ethics-focused computational checklist are un…		Selected	Selected	Selected	Selected	Selected	Selected	Selected	Selected	Not selected
R_2Xb44t6eP0YXkiW	Ethics researcher; ethicist; ethics or compliance officer; Institutional Review Board (IRB) member, director, or administrator; or similar	An ethics-focused computational checklist feels like "ethics washing" (e.g., a "rubber stamp" on ethics or a meaningless compliance exercise),An ethics-focused computational checklist would oversimplify the issues,There are questions about who might enforce adherence to an ethics-focused computational checklist,It is unclear how an ethics-focused computational checklist would be validated or inte…		Selected	Selected	Not selected	Not selected	Not selected	Selected	Selected	Selected	Not selected
R_1rdkdbJwxXTNFoV	Ethics researcher; ethicist; ethics or compliance officer; Institutional Review Board (IRB) member, director, or administrator; or similar	The consequences of failing to use an ethics-focused computational checklist are unclear,It is unclear how an ethics-focused computational checklist would be validated or interpreted,An ethics-focused computational checklist raises liability concerns		Not selected	Not selected	Not selected	Not selected	Selected	Not selected	Selected	Selected	Not selected
R_5zQHpMbdNYcOVpv	Ethics researcher; ethicist; ethics or compliance officer; Institutional Review Board (IRB) member, director, or administrator; or similar	The likelihood of adoption is unclear,There are questions about who might enforce adherence to an ethics-focused computational checklist,It is unclear how an ethics-focused computational checklist would be validated or interpreted		Not selected	Not selected	Selected	Not selected	Not selected	Selected	Selected	Not selected	Not selected
R_28ZZES2gEy5Pe3I	Ethics researcher; ethicist; ethics or compliance officer; Institutional Review Board (IRB) member, director, or administrator; or similar	An ethics-focused computational checklist feels like "ethics washing" (e.g., a "rubber stamp" on ethics or a meaningless compliance exercise),An ethics-focused computational checklist would oversimplify the issues,The likelihood of adoption is unclear,The consequences of failing to use an ethics-focused computational checklist are unclear,There are questions about who might enforce adherence to a…		Selected	Selected	Selected	Not selected	Selected	Selected	Selected	Not selected	Not selected
R_2rUUf8FpPkxK9HI	Ethics researcher; ethicist; ethics or compliance officer; Institutional Review Board (IRB) member, director, or administrator; or similar	The consequences of failing to use an ethics-focused computational checklist are unclear,There are questions about who might enforce adherence to an ethics-focused computational checklist,It is unclear how an ethics-focused computational checklist would be validated or interpreted		Not selected	Not selected	Not selected	Not selected	Selected	Selected	Selected	Not selected	Not selected
R_1dEUJ0gJv5FEqwb	Ethics researcher; ethicist; ethics or compliance officer; Institutional Review Board (IRB) member, director, or administrator; or similar	The likelihood of adoption is unclear,There are already too many computational checklists to consider,The consequences of failing to use an ethics-focused computational checklist are unclear,There are questions about who might enforce adherence to an ethics-focused computational checklist,It is unclear how an ethics-focused computational checklist would be validated or interpreted		Not selected	Not selected	Selected	Selected	Selected	Selected	Selected	Not selected	Not selected
R_do6B8lskb1FLB0R	Ethics researcher; ethicist; ethics or compliance officer; Institutional Review Board (IRB) member, director, or administrator; or similar	An ethics-focused computational checklist feels like "ethics washing" (e.g., a "rubber stamp" on ethics or a meaningless compliance exercise),An ethics-focused computational checklist would oversimplify the issues,The likelihood of adoption is unclear,The consequences of failing to use an ethics-focused computational checklist are unclear,There are questions about who might enforce adherence to a…		Selected	Selected	Selected	Not selected	Selected	Selected	Selected	Not selected	Not selected
R_7OtMjprX1hGCeC5	Ethics researcher; ethicist; ethics or compliance officer; Institutional Review Board (IRB) member, director, or administrator; or similar	The likelihood of adoption is unclear,There are questions about who might enforce adherence to an ethics-focused computational checklist		Not selected	Not selected	Selected	Not selected	Not selected	Selected	Not selected	Not selected	Not selected
R_3Jaad3SlkpUOCNa	Ethics researcher; ethicist; ethics or compliance officer; Institutional Review Board (IRB) member, director, or administrator; or similar	An ethics-focused computational checklist would oversimplify the issues,There are questions about who might enforce adherence to an ethics-focused computational checklist,It is unclear how an ethics-focused computational checklist would be validated or interpreted,I have other concerns: (please describe)		Not selected	Selected	Not selected	Not selected	Not selected	Selected	Selected	Not selected	Selected
R_1pWH6AtxbtiVY8h	Ethics researcher; ethicist; ethics or compliance officer; Institutional Review Board (IRB) member, director, or administrator; or similar	The consequences of failing to use an ethics-focused computational checklist are unclear,There are questions about who might enforce adherence to an ethics-focused computational checklist,It is unclear how an ethics-focused computational checklist would be validated or interpreted,I have other concerns: (please describe)		Not selected	Not selected	Not selected	Not selected	Selected	Selected	Selected	Not selected	Selected
R_2bGXirAOPXmHWya	Ethics researcher; ethicist; ethics or compliance officer; Institutional Review Board (IRB) member, director, or administrator; or similar	The likelihood of adoption is unclear,The consequences of failing to use an ethics-focused computational checklist are unclear,There are questions about who might enforce adherence to an ethics-focused computational checklist		Not selected	Not selected	Selected	Not selected	Selected	Selected	Not selected	Not selected	Not selected
R_2v68bK3gouvVlg2	Ethics researcher; ethicist; ethics or compliance officer; Institutional Review Board (IRB) member, director, or administrator; or similar	There are questions about who might enforce adherence to an ethics-focused computational checklist,It is unclear how an ethics-focused computational checklist would be validated or interpreted		Not selected	Not selected	Not selected	Not selected	Not selected	Selected	Selected	Not selected	Not selected
R_27kcIMjHTUqgMl5	Ethics researcher; ethicist; ethics or compliance officer; Institutional Review Board (IRB) member, director, or administrator; or similar	An ethics-focused computational checklist feels like "ethics washing" (e.g., a "rubber stamp" on ethics or a meaningless compliance exercise),An ethics-focused computational checklist would oversimplify the issues,There are questions about who might enforce adherence to an ethics-focused computational checklist,It is unclear how an ethics-focused computational checklist would be validated or inte…		Selected	Selected	Not selected	Not selected	Not selected	Selected	Selected	Not selected	Not selected
R_3MQMkZZUaOl4sD2	Ethics researcher; ethicist; ethics or compliance officer; Institutional Review Board (IRB) member, director, or administrator; or similar	An ethics-focused computational checklist feels like "ethics washing" (e.g., a "rubber stamp" on ethics or a meaningless compliance exercise),The consequences of failing to use an ethics-focused computational checklist are unclear,There are questions about who might enforce adherence to an ethics-focused computational checklist,I have other concerns: (please describe)		Selected	Not selected	Not selected	Not selected	Selected	Selected	Not selected	Not selected	Selected
R_80ro3PpZ3bQkWtj	Ethics researcher; ethicist; ethics or compliance officer; Institutional Review Board (IRB) member, director, or administrator; or similar			Not selected	Not selected	Not selected	Not selected	Not selected	Not selected	Not selected	Not selected	Not selected
R_2tbamXMkzfN4cd9	Ethics researcher; ethicist; ethics or compliance officer; Institutional Review Board (IRB) member, director, or administrator; or similar	An ethics-focused computational checklist would oversimplify the issues,The likelihood of adoption is unclear		Not selected	Selected	Selected	Not selected	Not selected	Not selected	Not selected	Not selected	Not selected
R_2t0aFzFBp7qAjk6	Ethics researcher; ethicist; ethics or compliance officer; Institutional Review Board (IRB) member, director, or administrator; or similar	An ethics-focused computational checklist feels like "ethics washing" (e.g., a "rubber stamp" on ethics or a meaningless compliance exercise),An ethics-focused computational checklist would oversimplify the issues,The consequences of failing to use an ethics-focused computational checklist are unclear,There are questions about who might enforce adherence to an ethics-focused computational checkli…		Selected	Selected	Not selected	Not selected	Selected	Selected	Selected	Not selected	Not selected
R_r39tRBZTUy48LHr	Ethics researcher; ethicist; ethics or compliance officer; Institutional Review Board (IRB) member, director, or administrator; or similar	An ethics-focused computational checklist feels like "ethics washing" (e.g., a "rubber stamp" on ethics or a meaningless compliance exercise),An ethics-focused computational checklist would oversimplify the issues,I have other concerns: (please describe)		Selected	Selected	Not selected	Not selected	Not selected	Not selected	Not selected	Not selected	Selected
R_2s7SsRKVuc09jyk	Ethics researcher; ethicist; ethics or compliance officer; Institutional Review Board (IRB) member, director, or administrator; or similar	An ethics-focused computational checklist feels like "ethics washing" (e.g., a "rubber stamp" on ethics or a meaningless compliance exercise),An ethics-focused computational checklist would oversimplify the issues,The likelihood of adoption is unclear,The consequences of failing to use an ethics-focused computational checklist are unclear,There are questions about who might enforce adherence to a…		Selected	Selected	Selected	Not selected	Selected	Selected	Selected	Not selected	Not selected
R_9tuaM3kKqHw7Cgx	Ethics researcher; ethicist; ethics or compliance officer; Institutional Review Board (IRB) member, director, or administrator; or similar	The likelihood of adoption is unclear,It is unclear how an ethics-focused computational checklist would be validated or interpreted		Not selected	Not selected	Selected	Not selected	Not selected	Not selected	Selected	Not selected	Not selected
R_3EEcToN38F0y8mo	Ethics researcher; ethicist; ethics or compliance officer; Institutional Review Board (IRB) member, director, or administrator; or similar	The likelihood of adoption is unclear,There are already too many computational checklists to consider,The consequences of failing to use an ethics-focused computational checklist are unclear,There are questions about who might enforce adherence to an ethics-focused computational checklist,It is unclear how an ethics-focused computational checklist would be validated or interpreted		Not selected	Not selected	Selected	Selected	Selected	Selected	Selected	Not selected	Not selected
R_2VIOwDUkslDQuBh	Ethics researcher; ethicist; ethics or compliance officer; Institutional Review Board (IRB) member, director, or administrator; or similar	An ethics-focused computational checklist would oversimplify the issues,The likelihood of adoption is unclear,There are questions about who might enforce adherence to an ethics-focused computational checklist,It is unclear how an ethics-focused computational checklist would be validated or interpreted		Not selected	Selected	Selected	Not selected	Not selected	Selected	Selected	Not selected	Not selected
R_xa8ixFlBwipfHHj	Neither of these. I would describe my professional role as:	There are questions about who might enforce adherence to an ethics-focused computational checklist,It is unclear how an ethics-focused computational checklist would be validated or interpreted,I have other concerns: (please describe)		Not selected	Not selected	Not selected	Not selected	Not selected	Selected	Selected	Not selected	Selected
R_rjBZre3ljWKhKH7	Neither of these. I would describe my professional role as:	The likelihood of adoption is unclear,The consequences of failing to use an ethics-focused computational checklist are unclear,There are questions about who might enforce adherence to an ethics-focused computational checklist,It is unclear how an ethics-focused computational checklist would be validated or interpreted		Not selected	Not selected	Selected	Not selected	Selected	Selected	Selected	Not selected	Not selected
R_2bN7kfrtvYI7TGB	Neither of these. I would describe my professional role as:	The likelihood of adoption is unclear,There are questions about who might enforce adherence to an ethics-focused computational checklist,It is unclear how an ethics-focused computational checklist would be validated or interpreted		Not selected	Not selected	Selected	Not selected	Not selected	Selected	Selected	Not selected	Not selected
R_2qEFhfPURixbmQ7	Neither of these. I would describe my professional role as:	An ethics-focused computational checklist feels like "ethics washing" (e.g., a "rubber stamp" on ethics or a meaningless compliance exercise),An ethics-focused computational checklist would oversimplify the issues,The likelihood of adoption is unclear,There are already too many computational checklists to consider,There are questions about who might enforce adherence to an ethics-focused computat…		Selected	Selected	Selected	Selected	Not selected	Selected	Selected	Not selected	Not selected
R_0px4aSi62UjQ29X	Neither of these. I would describe my professional role as:	The consequences of failing to use an ethics-focused computational checklist are unclear,There are questions about who might enforce adherence to an ethics-focused computational checklist,It is unclear how an ethics-focused computational checklist would be validated or interpreted		Not selected	Not selected	Not selected	Not selected	Selected	Selected	Selected	Not selected	Not selected
R_2uDuSW0WwbzCiPq	Neither of these. I would describe my professional role as:	An ethics-focused computational checklist feels like "ethics washing" (e.g., a "rubber stamp" on ethics or a meaningless compliance exercise),An ethics-focused computational checklist would oversimplify the issues,The likelihood of adoption is unclear,It is unclear how an ethics-focused computational checklist would be validated or interpreted		Selected	Selected	Selected	Not selected	Not selected	Not selected	Selected	Not selected	Not selected
R_ANkMvafzDexSE01	Neither of these. I would describe my professional role as:	There are questions about who might enforce adherence to an ethics-focused computational checklist,It is unclear how an ethics-focused computational checklist would be validated or interpreted		Not selected	Not selected	Not selected	Not selected	Not selected	Selected	Selected	Not selected	Not selected
R_7VODnm1pSD5sanT	Neither of these. I would describe my professional role as:	It is unclear how an ethics-focused computational checklist would be validated or interpreted		Not selected	Not selected	Not selected	Not selected	Not selected	Not selected	Selected	Not selected	Not selected
R_1nOOmS8UT5fD61T	Neither of these. I would describe my professional role as:	An ethics-focused computational checklist would oversimplify the issues,The consequences of failing to use an ethics-focused computational checklist are unclear,There are questions about who might enforce adherence to an ethics-focused computational checklist,It is unclear how an ethics-focused computational checklist would be validated or interpreted		Not selected	Selected	Not selected	Not selected	Selected	Selected	Selected	Not selected	Not selected
R_wLQj1nS0QAjFAPL	Neither of these. I would describe my professional role as:	An ethics-focused computational checklist feels like "ethics washing" (e.g., a "rubber stamp" on ethics or a meaningless compliance exercise),The consequences of failing to use an ethics-focused computational checklist are unclear,There are questions about who might enforce adherence to an ethics-focused computational checklist,It is unclear how an ethics-focused computational checklist would be …		Selected	Not selected	Not selected	Not selected	Selected	Selected	Selected	Selected	Selected
R_pEpvJFYlKPyR0Pf	Neither of these. I would describe my professional role as:			Not selected	Not selected	Not selected	Not selected	Not selected	Not selected	Not selected	Not selected	Not selected
R_3jYtMUXLU8UwxUf	Neither of these. I would describe my professional role as:	There are questions about who might enforce adherence to an ethics-focused computational checklist		Not selected	Not selected	Not selected	Not selected	Not selected	Selected	Not selected	Not selected	Not selected
R_3Jq3aQwhex2oebW	Neither of these. I would describe my professional role as:	An ethics-focused computational checklist feels like "ethics washing" (e.g., a "rubber stamp" on ethics or a meaningless compliance exercise),An ethics-focused computational checklist would oversimplify the issues,The likelihood of adoption is unclear		Selected	Selected	Selected	Not selected	Not selected	Not selected	Not selected	Not selected	Not selected
R_1geE0AOEKfUh37f	Neither of these. I would describe my professional role as:	The consequences of failing to use an ethics-focused computational checklist are unclear,There are questions about who might enforce adherence to an ethics-focused computational checklist,It is unclear how an ethics-focused computational checklist would be validated or interpreted		Not selected	Not selected	Not selected	Not selected	Selected	Selected	Selected	Not selected	Not selected
R_2YFDeSiSCpYLlcl	Neither of these. I would describe my professional role as:	There are questions about who might enforce adherence to an ethics-focused computational checklist,It is unclear how an ethics-focused computational checklist would be validated or interpreted		Not selected	Not selected	Not selected	Not selected	Not selected	Selected	Selected	Not selected	Not selected
R_1CmuwiI8UqEtXQl	Neither of these. I would describe my professional role as:	The likelihood of adoption is unclear,The consequences of failing to use an ethics-focused computational checklist are unclear,There are questions about who might enforce adherence to an ethics-focused computational checklist,It is unclear how an ethics-focused computational checklist would be validated or interpreted,An ethics-focused computational checklist raises liability concerns		Not selected	Not selected	Selected	Not selected	Selected	Selected	Selected	Selected	Not selected
R_2pMlQTPcjOx9KcX	Neither of these. I would describe my professional role as:	An ethics-focused computational checklist would oversimplify the issues		Not selected	Selected	Not selected	Not selected	Not selected	Not selected	Not selected	Not selected	Not selected
R_2bODbTCa9XLYaBB	Neither of these. I would describe my professional role as:	An ethics-focused computational checklist feels like "ethics washing" (e.g., a "rubber stamp" on ethics or a meaningless compliance exercise),An ethics-focused computational checklist would oversimplify the issues,The consequences of failing to use an ethics-focused computational checklist are unclear		Selected	Selected	Not selected	Not selected	Selected	Not selected	Not selected	Not selected	Not selected
R_1GC5SInSrTVrKKX	Neither of these. I would describe my professional role as:	An ethics-focused computational checklist feels like "ethics washing" (e.g., a "rubber stamp" on ethics or a meaningless compliance exercise),The likelihood of adoption is unclear,The consequences of failing to use an ethics-focused computational checklist are unclear,There are questions about who might enforce adherence to an ethics-focused computational checklist,It is unclear how an ethics-foc…		Selected	Not selected	Selected	Not selected	Selected	Selected	Selected	Not selected	Not selected
R_2QR56rmtAgcgE1l	Neither of these. I would describe my professional role as:			Not selected	Not selected	Not selected	Not selected	Not selected	Not selected	Not selected	Not selected	Not selected
R_00qzKEaBTyGIMHn	Neither of these. I would describe my professional role as:			Not selected	Not selected	Not selected	Not selected	Not selected	Not selected	Not selected	Not selected	Not selected
R_1H8KjeqhdqSBRL7	Neither of these. I would describe my professional role as:	An ethics-focused computational checklist would oversimplify the issues,The likelihood of adoption is unclear,The consequences of failing to use an ethics-focused computational checklist are unclear,There are questions about who might enforce adherence to an ethics-focused computational checklist		Not selected	Selected	Selected	Not selected	Selected	Selected	Not selected	Not selected	Not selected
R_SPhYLuL0Z14Okut	Neither of these. I would describe my professional role as:	An ethics-focused computational checklist would oversimplify the issues,The likelihood of adoption is unclear,The consequences of failing to use an ethics-focused computational checklist are unclear,An ethics-focused computational checklist raises liability concerns		Not selected	Selected	Selected	Not selected	Selected	Not selected	Not selected	Selected	Not selected
R_2PAv3ivskPkYLma	Neither of these. I would describe my professional role as:	It is unclear how an ethics-focused computational checklist would be validated or interpreted		Not selected	Not selected	Not selected	Not selected	Not selected	Not selected	Selected	Not selected	Not selected
		Total		75	75	75	75	75	75	75	75	75
		Selected		27	29	37	12	38	51	45	10	8
		Not Selected		48	46	38	63	37	24	30	65	67
		Frequency selected		0.36	0.386667	0.493333	0.16	0.506667	0.68	0.6	0.133333	0.106667

[truncated: 1 more sheets: Favorability AI]
